# Supplementary material for: Modelling the impact of wastewater flows and management practices on antimicrobial resistance in dairy farms
Source: NPJ Antimicrob Resist. 2024 May 14;2:13. doi: 10.1038/s44259-024-00029-4 (PMC11093733; doi:10.1038/s44259-024-00029-4)
Supplement: Supplementary file 3 — Supplementary Code 2 [file 44259_2024_29_MOESM3_ESM.txt]

%% Farm Flow Model - Continuous-Discrete Hybrid w/ 2 antibiotics (Oxy. and Cex.)

%% Clear all exiting variables and close graphs (optional)
% close all
% clear all %#ok<CLALL>
tic
%% Define file paths for loading and saving data
LoadData_FilePath = '/Users/henrytodman/Desktop/University of Nottingham - PhD Work/Farm Flow Model/Farm Flow - Full Model/Data Files' ;
SaveData_FilePath = '/Users/henrytodman/Desktop/University of Nottingham - PhD Work/Farm Flow Model/Farm Flow - Full Model/Time Course/Output Files' ;
Figure_FilePath   = '/Users/henrytodman/Desktop/University of Nottingham - PhD Work/Farm Flow Model/Farm Flow - Full Model/Time Course/Figures' ;

% %% Data File Check
% LoadData_FilePath = '/Users/henrytodman/Downloads/FarmFlow_SensitivityAnalysis/Data Files';
% omega = 1000*0.42  / 24 ;

%% Load Antibiotic Usage Data from .mat files
load(fullfile(LoadData_FilePath,'Oxytetracycline2017.mat'))
load(fullfile(LoadData_FilePath,'Cefalexin2017.mat'))

% load(fullfile(LoadData_FilePath,'Cefquinome2017toydata.mat'))
% Cefalexin2017 = Cefquinome2017toydata;

%% Toy Antibiotic Usage 
% T_Span = 500 ;
% OxyStart = 1 ;
% OxyEnd = T_Span/2 ;
% CexStart = T_Span/2 ;
% CexEnd = T_Span ;
% % CefStart = 1 ;
% % CefEnd = 365 ;
% 
% Oxytetracycline2017 = zeros(T_Span,1);
% Cefalexin2017 = zeros(T_Span,1);
% 
% AvgDose_Oxy = 3000;
% AvgDose_Cex = 4500;
% % AvgDose_Cef = 1800;
% 
% Oxytetracycline2017(OxyStart:OxyEnd) = AvgDose_Oxy.*ones(size(Oxytetracycline2017(OxyStart:OxyEnd)));
% Cefalexin2017(CexStart:CexEnd) = AvgDose_Cex.*ones(size(Cefalexin2017(CexStart:CexEnd)));
% Cefalexin2017(CefStart:CefEnd) = AvgDose_Cef.*ones(size(Cefalexin2017(CefStart:CefEnd)));
%% Load Minitank Experiment MCMC Parameter Distributions from .mat file
load(fullfile(LoadData_FilePath,'Michelle_MCMC_Results_[natural death rate, cex fitness cost, metal fitness cost, resistance proportion].mat'))
% Unpack distributions and find mean for each parameter
delta = mean(out_mcmc(:,1));
alpha_metal = mean(out_mcmc(:,3));
nu = mean(out_mcmc(:,4));


%% CEX-RESISTANCE ENODED ON CHROMOSOME
alpha_cex = 0; % no fitness cost due to resistance being encoded on chromosome

Params = [delta, alpha_cex, alpha_metal, nu] ;

%% Initial Conditions
load(fullfile(LoadData_FilePath,'VolumeMetal_InitCons.mat'))
load(fullfile(LoadData_FilePath,'TotalBacteria_InitCons.mat'))
TotalBacteria_InitCons = TotalBacteria_InitCons.*V_InitCons ;
S_InitCons = (1-15*nu)*TotalBacteria_InitCons;
R_InitCons = nu*TotalBacteria_InitCons;
R_InitCons = repmat(R_InitCons,1,15) ;

% % Force higher levels of Cex resistance in init cons
% for i=[4] %,7,9,10,12,13,14,15]
%     R_InitCons((i-1)*6+4) = 10^15;
% end

%Set antibiotic init cons to first timepoint in antibiotic usage arrays in main dairy shed and zero everywhere else
Oxy_InitCons = zeros(1,6);
Oxy_InitCons(1) = Oxytetracycline2017(1) ;
Cex_InitCons = zeros(1,6);
Cex_InitCons(1) = Cefalexin2017(1) ;

InitialConditions = [V_InitCons, MCu_InitCons, MZn_InitCons, Oxy_InitCons,...
                    Cex_InitCons,  S_InitCons, R_InitCons]';
                
%% Discrete Event Parameters

% Tank Emptying
TankEmptyingFrequency = 60; %days
FirstTankEmptyingDay = 50;
ProportionofSlurryleft = 0.1;

% Metal Footbath Emptying
FootbathEmptying_Frequency = 7 ; %days
FootbathEmptyingVolume = 1000*0.8 ; % Volume input from standard footbath emptying each week - L
FootbathEmptyingCopper = 100 * 1.0E+5 ; % mass of Cu input from standard footbath emptying each week - mg
FootbathEmptyingZinc = 100 * 1.08E+5 ; % mass of Zn input from standard footbath emptying each week - mg

% Additional Metal Footbath Emptying
ExtraFootbathEmptying_Frequency =  21; %days
ExtraFootbathEmptyingVolume = 1000*0.4 ; % Volume input from additional footbath emptying every 3 weeks - L
ExtraFootbathEmptyingCopper = 50 * 1.0E+5 ; % mass of Cu input from additional footbath emptying every 3 weeks - mg
ExtraFootbathEmptyingZinc = 50 * 1.08E+5 ; % mass of Zn input from additional footbath emptying every 3 weeks - mg  

% Effluent Flushing Of Scraper Channels
EffluentFlushing_Frequency = 28; %days
EffluentFlushingVolume = 1000*11.82 ; % Volume of effluent used to flush scraper channels every 3 weeks - m^3
load(fullfile(LoadData_FilePath,'VolumeFlowParams.mat'), 'omega') % load amount of slurry left after emptying

%% Run Solver
Time_Span = 0:1:24;
OUT = farmFlowModel_DiscreteContinuousHybrid(Time_Span, InitialConditions, Params, LoadData_FilePath) ;
T_max = 365 ;
for i = 2:T_max
    InitialConditions = OUT(:,end) ;
    %%%
    InitialConditions(19) = InitialConditions(19) + Oxytetracycline2017(i) ;
    InitialConditions(25) = InitialConditions(25) + Cefalexin2017(i) ;
    
    % footbath emptying event 
    if rem(i, FootbathEmptying_Frequency)==0
       InitialConditions(1) = InitialConditions(1) + FootbathEmptyingVolume ;
       InitialConditions(7) = InitialConditions(7) + FootbathEmptyingCopper ;
       InitialConditions(13) = InitialConditions(13) + FootbathEmptyingZinc ;
    end
    % extra footbath emptying event 
    if rem(i, ExtraFootbathEmptying_Frequency)==0  
       InitialConditions(1) = InitialConditions(1) + ExtraFootbathEmptyingVolume ;
       InitialConditions(7) = InitialConditions(7) + ExtraFootbathEmptyingCopper ;
       InitialConditions(13) = InitialConditions(13) + ExtraFootbathEmptyingZinc ;       
    end
    % effluent flushing events
    if rem(i, EffluentFlushing_Frequency)==0
        InitialConditions(1) = InitialConditions(1) + 0.5*EffluentFlushingVolume ;
        InitialConditions(2) = InitialConditions(2) + 0.5*EffluentFlushingVolume ;
        InitialConditions(5) = omega ;
        for j = 1:20
            InitialConditions(1 + j*6) = InitialConditions(1 + j*6) + 0.5*InitialConditions(5 + j*6) ;
            InitialConditions(2 + j*6) = InitialConditions(2 + j*6) + 0.5*InitialConditions(5 + j*6) ;
            InitialConditions(5 + j*6) = (InitialConditions(5 + j*6)/OUT(5,end))*InitialConditions(5) ;
        end        
    end
    % first tank emptying event
    if i == 50
        for j = 1:21
            InitialConditions(j*6) = ProportionofSlurryleft*InitialConditions(j*6) ;
        end  
    end
    % subsequent tank emptying events
    if (i>50) && (rem(i+10, TankEmptyingFrequency)==0)
       for j = 1:21
            InitialConditions(j*6) = ProportionofSlurryleft*InitialConditions(j*6) ;
        end   
    end
    
    out = farmFlowModel_DiscreteContinuousHybrid(Time_Span, InitialConditions, Params, LoadData_FilePath) ;

    OUT = [OUT(:,1:(end-1)),out] ;
end
TimeSpan = 0:24*T_max ;
    
%% Unpack Solution
    V = OUT(1:6,:);
    MCu = OUT(7:12,:);
    MZn = OUT(13:18,:);
    A_Oxy = OUT(19:24,:);
    A_Cex = OUT(25:30,:);
    Bacteria = OUT(31:126,:);
    
    Cu_Conc = zeros(size(MCu));
    Zn_Conc = zeros(size(MZn));
    Oxy_Conc = zeros(size(A_Oxy));
    Cex_Conc = zeros(size(A_Cex));
    
% Ensure  concentrations & population are 0 when volume is 0.
for j =1:6
    for i = 1:TimeSpan(end) 
        if V(j,i)==0
            Cu_Conc(j,i)=0;
            Zn_Conc(j,i)=0;
            Oxy_Conc(j,i)=0;
            Cex_Conc(j,i)=0;
        else
            Cu_Conc(j,i) = MCu(j,i)./(V(j,i));                         % we convert volume from m^3 to L
            Zn_Conc(j,i) = MZn(j,i)./(V(j,i));                         % we convert volume from m^3 to L
            Oxy_Conc(j,i)=A_Oxy(j,i)./(V(j,i));                        % we convert volume from m^3 to L
            Cex_Conc(j,i)=A_Cex(j,i)./(V(j,i));                        % we convert volume from m^3 to L
        end
        for k=1:16
            if Bacteria(j*k,i)<1
                Bacteria(j*k,i)=0;
            end
        end
    end
end
TimeSpan = TimeSpan./24 ;
%% Calculate Bacterial Concentrations & Resistance Proportions

S = Bacteria(1:6,:) ./ (V) ;
R1000 = Bacteria(7:12,:) ./ (V) ;
R0100 = Bacteria(13:18,:) ./ (V) ;
R0010 = Bacteria(19:24,:) ./ (V) ;
R0001 = Bacteria(25:30,:) ./ (V) ;
R1100 = Bacteria(31:36,:) ./ (V) ;
R1010 = Bacteria(37:42,:) ./ (V) ;
R1001 = Bacteria(43:48,:) ./ (V) ;
R0110 = Bacteria(49:54,:) ./ (V) ;
R0101 = Bacteria(55:60,:) ./ (V) ;
R0011 = Bacteria(61:66,:) ./ (V) ;
R1110 = Bacteria(67:72,:) ./ (V) ;
R1101 = Bacteria(73:78,:) ./ (V) ;
R1011 = Bacteria(79:84,:) ./ (V) ;
R0111 = Bacteria(85:90,:) ./ (V) ;
R1111 = Bacteria(91:96,:) ./ (V) ;
    
Sensitive = S  ;
ZincResistant = (R0100 + R1100 + R0110 + R0101 + R1110 + R1101 + R0111 + R1111) ;
CopperResistant = (R1000 + R1100 + R1010 + R1001 + R1110 + R1101 + R1011 + R1111) ;
OxyResistant = (R0010 + R1010 + R0110 + R0011 + R1110 + R1011 + R0111 + R1111)  ;
CexResistant = (R0001 + R1001 + R0101 + R0011 + R1101 + R1011 + R0111 + R1111)  ;
MultiDrugResistant = (R0011 + R1011 + R0111 + R1111)  ;
TotalBacterialLoad = S + R1000 + R0100 + R0010 + R0001 + R1100 + R1010 ...
    + R1001 + R0110 + R0101 + R0011 + R1110 + R1101 + R1011 + R0111 + R1111 ;

%% Plot delta_S Proportions

load(fullfile(LoadData_FilePath,'CuParams.mat'),'a_Cu_feed','b_Cu_feed','MIC_Cu','H_Cu','E_max_Cu')
load(fullfile(LoadData_FilePath,'ZnParams.mat'),'a_Zn_feed','b_Zn_feed','MIC_Zn','H_Zn','E_max_Zn')
load(fullfile(LoadData_FilePath,'CexParams.mat'),'delta_Cex','MIC_Cex','H_Cex','E_max_Cex')

ES_Cex = ((E_max_Cex.*(A_Cex./V).^H_Cex)./(MIC_Cex^H_Cex + (A_Cex./V).^H_Cex)) ;
ES_Cu = ((E_max_Cu.*(MCu./V).^H_Cu)./(MIC_Cu.^H_Cu + (MCu./V).^H_Cu)) ;
ES_Zn = ((E_max_Zn.*(MZn./V).^H_Zn)./(MIC_Zn.^H_Zn + (MZn./V).^H_Zn)) ;

    Delta_S      = delta*ones(6,size(ES_Zn,2)) + ES_Cex + ES_Cu + ES_Zn ;
    Delta_R_1000 = delta*ones(6,size(ES_Zn,2)) + ES_Cex + ES_Zn ;
    Delta__R0100 = delta*ones(6,size(ES_Zn,2)) + ES_Cex + ES_Cu ;
    Delta_R_0001 = delta*ones(6,size(ES_Zn,2)) + ES_Cu  + ES_Zn ;
    Delta_R_1100 = delta*ones(6,size(ES_Zn,2)) + ES_Cex ;
    Delta_R_1001 = delta*ones(6,size(ES_Zn,2)) + ES_Zn ;
    Delta__R0101 = delta*ones(6,size(ES_Zn,2)) + ES_Cu ;

Proportion_Cu = ES_Cu./Delta_S ;
Proportion_Zn = ES_Zn./Delta_S ;
Proportion_Cex = ES_Cex./Delta_S ;

%% Plot Output
load(fullfile(LoadData_FilePath,'ColourPalette_ColourblindSafe.mat'))

PlotResistanceLoad(TimeSpan, Sensitive, CopperResistant, ZincResistant,...
    OxyResistant, CexResistant, MultiDrugResistant, Color)
% PlotMetalConc(Cu_Conc, Zn_Conc, TimeSpan)
% PlotAbConc(Oxy_Conc, Cex_Conc, TimeSpan)
% PlotVolume(V, TimeSpan, Figure_FilePath)
plotBacterialProportions(TimeSpan, S,ZincResistant,CopperResistant,...
    OxyResistant,CexResistant,TotalBacterialLoad,Color)

% save(fullfile(SaveData_FilePath,'TimeCouse_AllOut_CexChromosome.mat'))

RunTime = toc      %#ok<NOPTS>
%% Define Farm Flow Model Equations
function Solution = farmFlowModel_DiscreteContinuousHybrid(Time, InitialConditions, Params, LoadData_FilePath)
    %% Model Parameters
    load(fullfile(LoadData_FilePath,'VolumeFlowParams.mat'), 'a','b','rho','gamma','sigma','epsilon','kappa_muck','eta','iota_silage')
    load(fullfile(LoadData_FilePath,'CuParams.mat'),'a_Cu_feed','b_Cu_feed','MIC_Cu','H_Cu','E_max_Cu')
    load(fullfile(LoadData_FilePath,'ZnParams.mat'),'a_Zn_feed','b_Zn_feed','MIC_Zn','H_Zn','E_max_Zn')
    load(fullfile(LoadData_FilePath,'OxyParams.mat'),'alpha_Oxy','delta_Oxy','MIC_Oxy','H_Oxy','E_max_Oxy')
    load(fullfile(LoadData_FilePath,'CexParams.mat'),'delta_Cex','MIC_Cex','H_Cex','E_max_Cex')
%     load(fullfile(LoadData_FilePath,'CeqParams.mat'),'delta_Ceq','MIC_Ceq','H_Ceq','E_max_Ceq')
    load(fullfile(LoadData_FilePath,'BacteriaParams.mat'),'psi_Ecoli','r','beta','N_max_conc')

    delta = Params(1);
    alpha_Cex = Params(2);
    alpha_Cu = Params(3);
    alpha_Zn = Params(3);
    nu = Params(4);
    
%     delta_Cex = delta_Ceq;
%     MIC_Cex = MIC_Ceq;
%     H_Cex = H_Ceq; 
%     E_max_Cex = E_max_Ceq ;
    
    %% Solve the ODE System
    Sol = ode45(@f, Time, InitialConditions);
    Solution=deval(Sol, Time);

%% Function to define the ODE system
    function dudt = f(t, u) %#ok<*INUSL>    
    
    %% Define the variables
        V_dairy = u(1,:) ;
        V_heifer = u(2,:) ;
        V_UR = u(3,:) ;
        V_muck = u(4,:) ;
        V_eff = u(5, :) ; 
        V_tank = u(6,:) ;
    
        MCu_dairy = u(7,:) ;
        MCu_heifer = u(8,:) ;
        MCu_UR = u(9,:) ;
        MCu_muck = u(10,:) ;
        MCu_eff = u(11, :) ; 
        MCu_tank = u(12,:) ;
        
        MZn_dairy = u(13,:) ;
        MZn_heifer = u(14,:) ;
        MZn_UR = u(15,:) ;
        MZn_muck = u(16,:) ;
        MZn_eff = u(17, :) ; 
        MZn_tank = u(18,:) ;
        
        A_Oxy_dairy = u(19,:) ;
        A_Oxy_heifer = u(20,:) ;
        A_Oxy_UR = u(21,:) ;
        A_Oxy_muck = u(22,:) ;
        A_Oxy_eff = u(23, :) ; 
        A_Oxy_tank = u(24,:) ;
        
        A_Cex_dairy = u(25,:) ;
        A_Cex_heifer = u(26,:) ;
        A_Cex_UR = u(27,:) ;
        A_Cex_muck = u(28,:) ;
        A_Cex_eff = u(29, :) ; 
        A_Cex_tank = u(30,:) ;
        
        S_dairy = u(31,:) ;
        S_heifer = u(32,:) ;
        S_UR = u(33,:) ;
        S_muck = u(34,:) ;
        S_eff = u(35, :) ; 
        S_tank = u(36,:) ;
        
        R_1000_dairy = u(37,:) ;
        R_1000_heifer = u(38,:) ;
        R_1000_UR = u(39,:) ;
        R_1000_muck = u(40,:) ;
        R_1000_eff = u(41, :) ; 
        R_1000_tank = u(42,:) ;
        
        R_0100_dairy = u(43,:) ;
        R_0100_heifer = u(44,:) ;
        R_0100_UR = u(45,:) ;
        R_0100_muck = u(46,:) ;
        R_0100_eff = u(47, :) ; 
        R_0100_tank = u(48,:) ;
        
        R_0010_dairy = u(49,:) ;
        R_0010_heifer = u(50,:) ;
        R_0010_UR = u(51,:) ;
        R_0010_muck = u(52,:) ;
        R_0010_eff = u(53, :) ; 
        R_0010_tank = u(54,:) ;
        
        R_0001_dairy = u(55,:) ;
        R_0001_heifer = u(56,:) ;
        R_0001_UR = u(57,:) ;
        R_0001_muck = u(58,:) ;
        R_0001_eff = u(59, :) ; 
        R_0001_tank = u(60,:) ;
        
        R_1100_dairy = u(61,:) ;
        R_1100_heifer = u(62,:) ;
        R_1100_UR = u(63,:) ;
        R_1100_muck = u(64,:) ;
        R_1100_eff = u(65, :) ; 
        R_1100_tank = u(66,:) ;
        
        R_1010_dairy = u(67,:) ;
        R_1010_heifer = u(68,:) ;
        R_1010_UR = u(69,:) ;
        R_1010_muck = u(70,:) ;
        R_1010_eff = u(71, :) ; 
        R_1010_tank = u(72,:) ;
        
        R_1001_dairy = u(73,:) ;
        R_1001_heifer = u(74,:) ;
        R_1001_UR = u(75,:) ;
        R_1001_muck = u(76,:) ;
        R_1001_eff = u(77, :) ; 
        R_1001_tank = u(78,:) ;
        
        R_0110_dairy = u(79,:) ;
        R_0110_heifer = u(80,:) ;
        R_0110_UR = u(81,:) ;
        R_0110_muck = u(82,:) ;
        R_0110_eff = u(83, :) ; 
        R_0110_tank = u(84,:) ;
        
        R_0101_dairy = u(85,:) ;
        R_0101_heifer = u(86,:) ;
        R_0101_UR = u(87,:) ;
        R_0101_muck = u(88,:) ;
        R_0101_eff = u(89, :) ; 
        R_0101_tank = u(90,:) ;
        
        R_0011_dairy = u(91,:) ;
        R_0011_heifer = u(92,:) ;
        R_0011_UR = u(93,:) ;
        R_0011_muck = u(94,:) ;
        R_0011_eff = u(95, :) ; 
        R_0011_tank = u(96,:) ;
        
        R_1110_dairy = u(97,:) ;
        R_1110_heifer = u(98,:) ;
        R_1110_UR = u(99,:) ;
        R_1110_muck = u(100,:) ;
        R_1110_eff = u(101, :) ; 
        R_1110_tank = u(102,:) ;
        
        R_1101_dairy = u(103,:) ;
        R_1101_heifer = u(104,:) ;
        R_1101_UR = u(105,:) ;
        R_1101_muck = u(106,:) ;
        R_1101_eff = u(107, :) ; 
        R_1101_tank = u(108,:) ;
        
        R_1011_dairy = u(109,:) ;
        R_1011_heifer = u(110,:) ;
        R_1011_UR = u(111,:) ;
        R_1011_muck = u(112,:) ;
        R_1011_eff = u(113, :) ; 
        R_1011_tank = u(114,:) ;
        
        R_0111_dairy = u(115,:) ;
        R_0111_heifer = u(116,:) ;
        R_0111_UR = u(117,:) ;
        R_0111_muck = u(118,:) ;
        R_0111_eff = u(119, :) ; 
        R_0111_tank = u(120,:) ;
        
        R_dairy = u(121,:) ;
        R_heifer = u(122,:) ;
        R_UR = u(123,:) ;
        R_muck = u(124,:) ;
        R_eff = u(125, :) ; 
        R_tank = u(126,:) ;
        
    %% Additional Model Equations    
        N_dairy = S_dairy + R_1000_dairy + R_0100_dairy + R_0010_dairy + R_0001_dairy...
            + R_1100_dairy + R_1010_dairy + R_1001_dairy + R_0110_dairy + R_0101_dairy + R_0011_dairy...
            + R_1110_dairy + R_1101_dairy + R_1011_dairy + R_0111_dairy + R_dairy ;
        
        N_heifer = S_heifer + R_1000_heifer + R_0100_heifer + R_0010_heifer + R_0001_heifer...
            + R_1100_heifer + R_1010_heifer + R_1001_heifer + R_0110_heifer + R_0101_heifer + R_0011_heifer...
            + R_1110_heifer + R_1101_heifer + R_1011_heifer + R_0111_heifer + R_heifer ;
        
        N_UR = S_UR + R_1000_UR + R_0100_UR + R_0010_UR + R_0001_UR...
            + R_1100_UR + R_1010_UR + R_1001_UR + R_0110_UR + R_0101_UR + R_0011_UR...
            + R_1110_UR + R_1101_UR + R_1011_UR + R_0111_UR + R_UR ;
        
        N_muck = S_muck + R_1000_muck + R_0100_muck + R_0010_muck + R_0001_muck...
            + R_1100_muck + R_1010_muck + R_1001_muck + R_0110_muck + R_0101_muck + R_0011_muck...
            + R_1110_muck + R_1101_muck + R_1011_muck + R_0111_muck + R_muck ;
        
        N_eff = S_eff + R_1000_eff + R_0100_eff + R_0010_eff + R_0001_eff...
            + R_1100_eff + R_1010_eff + R_1001_eff + R_0110_eff + R_0101_eff + R_0011_eff...
            + R_1110_eff + R_1101_eff + R_1011_eff + R_0111_eff + R_eff ;
        
        N_tank = S_tank + R_1000_tank + R_0100_tank + R_0010_tank + R_0001_tank...
            + R_1100_tank + R_1010_tank + R_1001_tank + R_0110_tank + R_0101_tank + R_0011_tank...
            + R_1110_tank + R_1101_tank + R_1011_tank + R_0111_tank + R_tank ;
        
        ES_Oxy_dairy = 2*((E_max_Oxy.*(A_Oxy_dairy./V_dairy).^H_Oxy)./(MIC_Oxy^H_Oxy + (A_Oxy_dairy./V_dairy).^H_Oxy)) ;
        ES_Cex_dairy = ((E_max_Cex.*(A_Cex_dairy./V_dairy).^H_Cex)./(MIC_Cex^H_Cex + (A_Cex_dairy./V_dairy).^H_Cex)) ;
        ES_Cu_dairy = ((E_max_Cu.*(MCu_dairy./V_dairy).^H_Cu)./(MIC_Cu.^H_Cu + (MCu_dairy./V_dairy).^H_Cu)) ;
        ES_Zn_dairy = ((E_max_Zn.*(MZn_dairy./V_dairy).^H_Zn)./(MIC_Zn.^H_Zn + (MZn_dairy./V_dairy).^H_Zn)) ;
        
        ES_Oxy_heifer = 2*((E_max_Oxy.*(A_Oxy_heifer./V_heifer).^H_Oxy)./(MIC_Oxy^H_Oxy + (A_Oxy_heifer./V_heifer).^H_Oxy)) ;
        ES_Cex_heifer = ((E_max_Cex.*(A_Cex_heifer./V_heifer).^H_Cex)./(MIC_Cex^H_Cex + (A_Cex_heifer./V_heifer).^H_Cex)) ;
        ES_Cu_heifer = ((E_max_Cu.*(MCu_heifer./V_heifer).^H_Cu)./(MIC_Cu.^H_Cu + (MCu_heifer./V_heifer).^H_Cu));
        ES_Zn_heifer = ((E_max_Zn.*(MZn_heifer./V_heifer).^H_Zn)./(MIC_Zn.^H_Zn + (MZn_heifer./V_heifer).^H_Zn)) ;
        
        ES_Oxy_UR = 2*((E_max_Oxy.*(A_Oxy_UR./V_UR).^H_Oxy)./(MIC_Oxy^H_Oxy + (A_Oxy_UR./V_UR).^H_Oxy)) ;
        ES_Cex_UR = ((E_max_Cex.*(A_Cex_UR./V_UR).^H_Cex)./(MIC_Cex^H_Cex + (A_Cex_UR./V_UR).^H_Cex)) ;
        ES_Cu_UR = ((E_max_Cu.*(MCu_UR./V_UR).^H_Cu)./(MIC_Cu.^H_Cu + (MCu_UR./V_UR).^H_Cu));
        ES_Zn_UR = ((E_max_Zn.*(MZn_UR./V_UR).^H_Zn)./(MIC_Zn.^H_Zn + (MZn_UR./V_UR).^H_Zn)) ;
       
        ES_Oxy_muck = 2*((E_max_Oxy.*(A_Oxy_muck./V_muck).^H_Oxy)./(MIC_Oxy^H_Oxy + (A_Oxy_muck./V_muck).^H_Oxy)) ;
        ES_Cex_muck = ((E_max_Cex.*(A_Cex_muck./V_muck).^H_Cex)./(MIC_Cex^H_Cex + (A_Cex_muck./V_muck).^H_Cex)) ;
        ES_Cu_muck = ((E_max_Cu.*(MCu_muck./V_muck).^H_Cu)./(MIC_Cu.^H_Cu + (MCu_muck./V_muck).^H_Cu)) ;
        ES_Zn_muck = ((E_max_Zn.*(MZn_muck./V_muck).^H_Zn)./(MIC_Zn.^H_Zn + (MZn_muck./V_muck).^H_Zn)) ;
        
        ES_Oxy_eff = 2*((E_max_Oxy.*(A_Oxy_eff./V_eff).^H_Oxy)./(MIC_Oxy^H_Oxy + (A_Oxy_eff./V_eff).^H_Oxy)) ;
        ES_Cex_eff = ((E_max_Cex.*(A_Cex_eff./V_eff).^H_Cex)./(MIC_Cex^H_Cex + (A_Cex_eff./V_eff).^H_Cex)) ;
        ES_Cu_eff = ((E_max_Cu.*(MCu_eff./V_eff).^H_Cu)./(MIC_Cu.^H_Cu + (MCu_eff./V_eff).^H_Cu)) ;
        ES_Zn_eff = ((E_max_Zn.*(MZn_eff./V_eff).^H_Zn)./(MIC_Zn.^H_Zn + (MZn_eff./V_eff).^H_Zn)) ;
        
        ES_Oxy_tank = 2*((E_max_Oxy.*(A_Oxy_tank./V_tank).^H_Oxy)./(MIC_Oxy^H_Oxy + (A_Oxy_tank./V_tank).^H_Oxy)) ;
        ES_Cex_tank = ((E_max_Cex.*(A_Cex_tank./V_tank).^H_Cex)./(MIC_Cex^H_Cex + (A_Cex_tank./V_tank).^H_Cex)) ;
        ES_Cu_tank = ((E_max_Cu.*(MCu_tank./V_tank).^H_Cu)./(MIC_Cu.^H_Cu + (MCu_tank./V_tank).^H_Cu)) ;
        ES_Zn_tank = ((E_max_Zn.*(MZn_tank./V_tank).^H_Zn)./(MIC_Zn.^H_Zn + (MZn_tank./V_tank).^H_Zn)) ;
    
        
        %%%% Constant Metal Concentration
%         CCu = 22.317;
%         CZn = 32.158;
%         
%         ES_Cu_dairy = ((E_max_Cu.*(CCu).^H_Cu)./(MIC_Cu.^H_Cu + (CCu).^H_Cu)) ;
%         ES_Zn_dairy = ((E_max_Zn.*(CZn).^H_Zn)./(MIC_Zn.^H_Zn + (CZn).^H_Zn)) ;
%         ES_Cu_heifer = ((E_max_Cu.*(CCu).^H_Cu)./(MIC_Cu.^H_Cu + (CCu).^H_Cu)) ;
%         ES_Zn_heifer = ((E_max_Zn.*(CZn).^H_Zn)./(MIC_Zn.^H_Zn + (CZn).^H_Zn)) ;
%         ES_Cu_UR = ((E_max_Cu.*(CCu).^H_Cu)./(MIC_Cu.^H_Cu + (CCu).^H_Cu)) ;
%         ES_Zn_UR = ((E_max_Zn.*(CZn).^H_Zn)./(MIC_Zn.^H_Zn + (CZn).^H_Zn)) ;
%         ES_Cu_muck = ((E_max_Cu.*(CCu).^H_Cu)./(MIC_Cu.^H_Cu + (CCu).^H_Cu)) ;
%         ES_Zn_muck = ((E_max_Zn.*(CZn).^H_Zn)./(MIC_Zn.^H_Zn + (CZn).^H_Zn)) ;
%         ES_Cu_eff = ((E_max_Cu.*(CCu).^H_Cu)./(MIC_Cu.^H_Cu + (CCu).^H_Cu)) ;
%         ES_Zn_eff = ((E_max_Zn.*(CZn).^H_Zn)./(MIC_Zn.^H_Zn + (CZn).^H_Zn)) ;
%         ES_Cu_tank = ((E_max_Cu.*(CCu).^H_Cu)./(MIC_Cu.^H_Cu + (CCu).^H_Cu)) ;
%         ES_Zn_tank = ((E_max_Zn.*(CZn).^H_Zn)./(MIC_Zn.^H_Zn + (CZn).^H_Zn)) ;
        %%%%
        
        N_max_dairy = N_max_conc*V_dairy ;
        N_max_heifer = N_max_conc*V_heifer ;
        N_max_UR = N_max_conc*V_UR ;
        N_max_muck = N_max_conc*V_muck ;
        N_max_eff = N_max_conc*V_eff ;
        N_max_tank = N_max_conc*V_tank ;
        
%% ODE System      
    % Volume Equations    
        dV_dairy = a - rho*V_dairy + sigma*V_UR/2 ; 
        dV_heifer = b - rho*V_heifer + sigma*V_UR/2 ; 
        dV_UR = rho*(V_dairy + V_heifer) - sigma*V_UR - gamma*V_UR ; 
        dV_muck = (1-epsilon)*gamma*V_UR - eta*V_muck - kappa_muck*V_muck ; 
        dV_eff = eta*V_muck + iota_silage; 
        dV_tank = epsilon*gamma*V_UR ;

    % Metal - Cu Equations
        dMCu_dairy = a_Cu_feed - rho*MCu_dairy + sigma*MCu_UR/2 ; 
        dMCu_heifer = b_Cu_feed  - rho*MCu_heifer + sigma*MCu_UR/2 ; 
        dMCu_UR = rho*(MCu_dairy + MCu_heifer) - sigma*MCu_UR - gamma*MCu_UR ; 
        dMCu_muck = (1-epsilon)*gamma*MCu_UR - eta*MCu_muck - kappa_muck*MCu_muck ; 
        dMCu_eff = eta*MCu_muck ; 
        dMCu_tank = epsilon*gamma*MCu_UR ;

    % Metal - Zn Equations
        dMZn_dairy = a_Zn_feed - rho*MZn_dairy + sigma*MZn_UR/2 ; 
        dMZn_heifer = b_Zn_feed  - rho*MZn_heifer + sigma*MZn_UR/2 ; 
        dMZn_UR = rho*(MZn_dairy + MZn_heifer) - sigma*MZn_UR - gamma*MZn_UR ; 
        dMZn_muck = (1-epsilon)*gamma*MZn_UR - eta*MZn_muck - kappa_muck*MZn_muck ; 
        dMZn_eff = eta*MZn_muck ; 
        dMZn_tank = epsilon*gamma*MZn_UR ;

    % Antibiotic Equations - Oxytetracycline
        dA_Oxy_dairy = - rho*A_Oxy_dairy + sigma*A_Oxy_UR/2 - delta_Oxy*A_Oxy_dairy ; 
        dA_Oxy_heifer = - rho*A_Oxy_heifer + sigma*A_Oxy_UR/2  - delta_Oxy*A_Oxy_heifer  ; 
        dA_Oxy_UR = rho*(A_Oxy_dairy + A_Oxy_heifer) - sigma*A_Oxy_UR - gamma*A_Oxy_UR ...
            - delta_Oxy*A_Oxy_UR ; 
        dA_Oxy_muck = (1-epsilon)*gamma*A_Oxy_UR - eta*A_Oxy_muck - kappa_muck*A_Oxy_muck ...
            - delta_Oxy*A_Oxy_muck; 
        dA_Oxy_eff = eta*A_Oxy_muck - delta_Oxy*A_Oxy_eff; 
        dA_Oxy_tank = epsilon*gamma*A_Oxy_UR - delta_Oxy*A_Oxy_tank ;
        
    % Antibiotic Equations - cefalexin
        dA_Cex_dairy = - rho*A_Cex_dairy + sigma*A_Cex_UR/2 - delta_Cex*A_Cex_dairy ; 
        dA_Cex_heifer = - rho*A_Cex_heifer + sigma*A_Cex_UR/2  - delta_Cex*A_Cex_heifer  ; 
        dA_Cex_UR = rho*(A_Cex_dairy + A_Cex_heifer) - sigma*A_Cex_UR - gamma*A_Cex_UR ...
            - delta_Cex*A_Cex_UR ; 
        dA_Cex_muck = (1-epsilon)*gamma*A_Cex_UR - eta*A_Cex_muck - kappa_muck*A_Cex_muck ...
            - delta_Cex*A_Cex_muck; 
        dA_Cex_eff = eta*A_Cex_muck - delta_Cex*A_Cex_eff; 
        dA_Cex_tank = epsilon*gamma*A_Cex_UR - delta_Cex*A_Cex_tank ;

    % Susceptible Bacteria Equations
        dS_dairy = (1 - 15*nu).*psi_Ecoli.*a...
            - rho.*S_dairy + sigma.*S_UR/2 - S_dairy.*(delta+ES_Cex_dairy+ES_Cu_dairy+ES_Zn_dairy) ...
            + r.*(1 - N_dairy./N_max_dairy).*(1-ES_Oxy_dairy).*S_dairy ...
            - (beta.*S_dairy).*(R_1000_dairy./(S_dairy+R_1000_dairy) + R_0100_dairy./(S_dairy+R_0100_dairy) ...
             + R_0010_dairy./(S_dairy+R_0010_dairy) ...
             + R_1100_dairy./(S_dairy+R_1100_dairy) + R_1010_dairy./(S_dairy+R_1010_dairy) ...
             + R_1001_dairy./(S_dairy+R_1001_dairy) + R_0110_dairy./(S_dairy+R_0110_dairy) ...
             + R_0101_dairy./(S_dairy+R_0101_dairy) + R_0011_dairy./(S_dairy+R_0011_dairy) ...
             + R_1110_dairy./(S_dairy+R_1110_dairy) + R_1101_dairy./(S_dairy+R_1101_dairy) ...
             + R_1011_dairy./(S_dairy+R_1011_dairy) + R_0111_dairy./(S_dairy+R_0111_dairy) ...
             + R_dairy./(S_dairy+R_dairy));

        dS_heifer = (1 - 15*nu)*psi_Ecoli.*b...
            - rho.*S_heifer + sigma.*S_UR/2  - S_heifer.*(delta+ES_Cex_heifer+ES_Cu_heifer+ES_Zn_heifer) ...
            + r.*(1 - N_heifer./N_max_heifer).*(1-ES_Oxy_heifer).*S_heifer ...
            - (beta.*S_heifer).*(R_1000_heifer./(S_heifer+R_1000_heifer) + R_0100_heifer./(S_heifer+R_0100_heifer) ...
             + R_0010_heifer./(S_heifer+R_0010_heifer) ...
             + R_1100_heifer./(S_heifer+R_1100_heifer) + R_1010_heifer./(S_heifer+R_1010_heifer) ...
             + R_1001_heifer./(S_heifer+R_1001_heifer) + R_0110_heifer./(S_heifer+R_0110_heifer) ...
             + R_0101_heifer./(S_heifer+R_0101_heifer) + R_0011_heifer./(S_heifer+R_0011_heifer) ...
             + R_1110_heifer./(S_heifer+R_1110_heifer) + R_1101_heifer./(S_heifer+R_1101_heifer) ...
             + R_1011_heifer./(S_heifer+R_1011_heifer) + R_0111_heifer./(S_heifer+R_0111_heifer) ...
             + R_heifer./(S_heifer+R_heifer));

        dS_UR = rho*(S_dairy+S_heifer) - sigma.*S_UR - gamma.*S_UR...
            - S_UR.*(delta+ES_Cex_UR+ES_Cu_UR+ES_Zn_UR) ...
            + r.*(1 - N_UR./N_max_UR).*(1-ES_Oxy_UR).*S_UR ... 
            - (beta.*S_UR).*(R_1000_UR./(S_UR+R_1000_UR) + R_0100_UR./(S_UR+R_0100_UR) ...
             + R_0010_UR./(S_UR+R_0010_UR) ...
             + R_1100_UR./(S_UR+R_1100_UR) + R_1010_UR./(S_UR+R_1010_UR) ...
             + R_1001_UR./(S_UR+R_1001_UR) + R_0110_UR./(S_UR+R_0110_UR) ...
             + R_0101_UR./(S_UR+R_0101_UR) + R_0011_UR./(S_UR+R_0011_UR) ...
             + R_1110_UR./(S_UR+R_1110_UR) + R_1101_UR./(S_UR+R_1101_UR) ...
             + R_1011_UR./(S_UR+R_1011_UR) + R_0111_UR./(S_UR+R_0111_UR) ...
             + R_UR./(S_UR+R_UR));

        dS_muck = (1-epsilon)*gamma.*S_UR - eta.*S_muck - kappa_muck.*S_muck...
            - S_muck.*(delta+ES_Cex_muck+ES_Cu_muck+ES_Zn_muck) ...
            + r.*(1 - N_muck./N_max_muck).*(1-ES_Oxy_muck).*S_muck ...
            - (beta.*S_muck).*(R_1000_muck./(S_muck+R_1000_muck) + R_0100_muck./(S_muck+R_0100_muck) ...
             + R_0010_muck./(S_muck+R_0010_muck) ...
             + R_1100_muck./(S_muck+R_1100_muck) + R_1010_muck./(S_muck+R_1010_muck) ...
             + R_1001_muck./(S_muck+R_1001_muck) + R_0110_muck./(S_muck+R_0110_muck) ...
             + R_0101_muck./(S_muck+R_0101_muck) + R_0011_muck./(S_muck+R_0011_muck) ...
             + R_1110_muck./(S_muck+R_1110_muck) + R_1101_muck./(S_muck+R_1101_muck) ...
             + R_1011_muck./(S_muck+R_1011_muck) + R_0111_muck./(S_muck+R_0111_muck) ...
             + R_muck./(S_muck+R_muck));

        dS_eff = eta.*S_muck - S_eff.*(delta+ES_Cex_eff+ES_Cu_eff+ES_Zn_eff) ...
            + r.*(1 - N_eff./N_max_eff).*(1-ES_Oxy_eff).*S_eff ...
            - (beta.*S_eff).*(R_1000_eff./(S_eff+R_1000_eff) + R_0100_eff./(S_eff+R_0100_eff) ...
             + R_0010_eff./(S_eff+R_0010_eff) ...
             + R_1100_eff./(S_eff+R_1100_eff) + R_1010_eff./(S_eff+R_1010_eff) ...
             + R_1001_eff./(S_eff+R_1001_eff) + R_0110_eff./(S_eff+R_0110_eff) ...
             + R_0101_eff./(S_eff+R_0101_eff) + R_0011_eff./(S_eff+R_0011_eff) ...
             + R_1110_eff./(S_eff+R_1110_eff) + R_1101_eff./(S_eff+R_1101_eff) ...
             + R_1011_eff./(S_eff+R_1011_eff) + R_0111_eff./(S_eff+R_0111_eff) ...
             + R_eff./(S_eff+R_eff));

        dS_tank = epsilon*gamma.*S_UR  - S_tank.*(delta+ES_Cex_tank+ES_Cu_tank+ES_Zn_tank)...
            + r.*(1 - N_tank./N_max_tank).*(1-ES_Oxy_tank).*S_tank ...
            - (beta.*S_tank).*(R_1000_tank./(S_tank+R_1000_tank) + R_0100_tank./(S_tank+R_0100_tank) ...
             + R_0010_tank./(S_tank+R_0010_tank) ...
             + R_1100_tank./(S_tank+R_1100_tank) + R_1010_tank./(S_tank+R_1010_tank) ...
             + R_1001_tank./(S_tank+R_1001_tank) + R_0110_tank./(S_tank+R_0110_tank) ...
             + R_0101_tank./(S_tank+R_0101_tank) + R_0011_tank./(S_tank+R_0011_tank) ...
             + R_1110_tank./(S_tank+R_1110_tank) + R_1101_tank./(S_tank+R_1101_tank) ...
             + R_1011_tank./(S_tank+R_1011_tank) + R_0111_tank./(S_tank+R_0111_tank) ...
             + R_tank./(S_tank+R_tank));

    % Copper Resistant Bacteria Equations
    dR_1000_dairy = nu*psi_Ecoli.*a - rho.*R_1000_dairy...
            + sigma.*R_1000_UR/2  - R_1000_dairy.*(delta+ES_Cex_dairy+ES_Zn_dairy) ...
            + r.*(1-alpha_Cu).*(1 - N_dairy./N_max_dairy).*(1-ES_Oxy_dairy).*R_1000_dairy ...
            + beta.*S_dairy.*R_1000_dairy./(S_dairy+R_1000_dairy) ...
            + beta.*S_dairy.*R_1001_dairy./(S_dairy+R_1001_dairy) ...
            - (beta.*R_1000_dairy).*(R_0100_dairy./(R_1000_dairy+R_0100_dairy) ...
            + R_0010_dairy./(R_1000_dairy+R_0010_dairy) ...
            + R_1100_dairy./(R_1000_dairy+R_1100_dairy) ...
            + R_1010_dairy./(R_1000_dairy+R_1010_dairy) + R_0110_dairy./(R_1000_dairy+R_0110_dairy) ...
            + R_0101_dairy./(R_1000_dairy+R_0101_dairy) + R_0011_dairy./(R_1000_dairy+R_0011_dairy) ...
            + R_1110_dairy./(R_1000_dairy+R_1110_dairy) + R_1101_dairy./(R_1000_dairy+R_1101_dairy) ...
            + R_1011_dairy./(R_1000_dairy+R_1011_dairy) + R_0111_dairy./(R_1000_dairy+R_0111_dairy) ...
            + R_dairy./(R_1000_dairy+R_dairy)) ;

        dR_1000_heifer = nu*psi_Ecoli.*b - rho.*R_1000_heifer...
            + sigma.*R_1000_UR/2  - R_1000_heifer.*(delta+ES_Cex_heifer+ES_Zn_heifer) ...
            + r.*(1-alpha_Cu).*(1 - N_heifer./N_max_heifer).*(1-ES_Oxy_heifer).*R_1000_heifer ...
            + beta.*S_heifer.*R_1000_heifer./(S_heifer+R_1000_heifer) ...
            + beta.*S_heifer.*R_1001_heifer./(S_heifer+R_1001_heifer) ...
            - (beta.*R_1000_heifer).*(R_0100_heifer./(R_1000_heifer+R_0100_heifer) ...
            + R_0010_heifer./(R_1000_heifer+R_0010_heifer) ...
            + R_1100_heifer./(R_1000_heifer+R_1100_heifer) ...
            + R_1010_heifer./(R_1000_heifer+R_1010_heifer) + R_0110_heifer./(R_1000_heifer+R_0110_heifer) ...
            + R_0101_heifer./(R_1000_heifer+R_0101_heifer) + R_0011_heifer./(R_1000_heifer+R_0011_heifer) ...
            + R_1110_heifer./(R_1000_heifer+R_1110_heifer) + R_1101_heifer./(R_1000_heifer+R_1101_heifer) ...
            + R_1011_heifer./(R_1000_heifer+R_1011_heifer) + R_0111_heifer./(R_1000_heifer+R_0111_heifer) ...
            + R_heifer./(R_1000_heifer+R_heifer)) ;

        dR_1000_UR = rho.*(R_1000_dairy+R_1000_heifer) - sigma.*R_1000_UR...
            - gamma.*R_1000_UR - R_1000_UR.*(delta+ES_Cex_UR+ES_Zn_UR) ...
            + r.*(1-alpha_Cu).*(1 - N_UR./N_max_UR).*(1-ES_Oxy_UR).*R_1000_UR ... 
            + beta.*S_UR.*R_1000_UR./(S_UR+R_1000_UR) ...
            + beta.*S_UR.*R_1001_UR./(S_UR+R_1001_UR) ...
            - (beta.*R_1000_UR).*(R_0100_UR./(R_1000_UR+R_0100_UR) ...
            + R_0010_UR./(R_1000_UR+R_0010_UR) ...
            + R_1100_UR./(R_1000_UR+R_1100_UR) ...
            + R_1010_UR./(R_1000_UR+R_1010_UR) + R_0110_UR./(R_1000_UR+R_0110_UR) ...
            + R_0101_UR./(R_1000_UR+R_0101_UR) + R_0011_UR./(R_1000_UR+R_0011_UR) ...
            + R_1110_UR./(R_1000_UR+R_1110_UR) + R_1101_UR./(R_1000_UR+R_1101_UR) ...
            + R_1011_UR./(R_1000_UR+R_1011_UR) + R_0111_UR./(R_1000_UR+R_0111_UR) ...
            + R_UR./(R_1000_UR+R_UR)) ;

        dR_1000_muck = (1-epsilon)*gamma.*R_1000_UR - eta.*R_1000_muck...
            - kappa_muck.*R_1000_muck - R_1000_muck.*(delta+ES_Cex_muck+ES_Zn_muck) ...
            + r.*(1-alpha_Cu).*(1 - N_muck./N_max_muck).*(1-ES_Oxy_muck).*R_1000_muck ...
            + beta.*S_muck.*R_1000_muck./(S_muck+R_1000_muck) ...
            + beta.*S_muck.*R_1001_muck./(S_muck+R_1001_muck) ...
            - (beta.*R_1000_muck).*(R_0100_muck./(R_1000_muck+R_0100_muck) ...
            + R_0010_muck./(R_1000_muck+R_0010_muck) ...
            + R_1100_muck./(R_1000_muck+R_1100_muck) ...
            + R_1010_muck./(R_1000_muck+R_1010_muck) + R_0110_muck./(R_1000_muck+R_0110_muck) ...
            + R_0101_muck./(R_1000_muck+R_0101_muck) + R_0011_muck./(R_1000_muck+R_0011_muck) ...
            + R_1110_muck./(R_1000_muck+R_1110_muck) + R_1101_muck./(R_1000_muck+R_1101_muck) ...
            + R_1011_muck./(R_1000_muck+R_1011_muck) + R_0111_muck./(R_1000_muck+R_0111_muck) ...
            + R_muck./(R_1000_muck+R_muck)) ;

        dR_1000_eff = eta.*R_1000_muck - R_1000_eff.*(delta+ES_Cex_eff+ES_Zn_eff) ...
            + r.*(1-alpha_Cu).*(1 - N_eff./N_max_eff).*(1-ES_Oxy_eff).*R_1000_eff ...
            + beta.*S_eff.*R_1000_eff./(S_eff+R_1000_eff) ...
            + beta.*S_eff.*R_1001_eff./(S_eff+R_1001_eff) ...
            - (beta.*R_1000_eff).*(R_0100_eff./(R_1000_eff+R_0100_eff) ...
            + R_0010_eff./(R_1000_eff+R_0010_eff) ...
            + R_1100_eff./(R_1000_eff+R_1100_eff) ...
            + R_1010_eff./(R_1000_eff+R_1010_eff) + R_0110_eff./(R_1000_eff+R_0110_eff) ...
            + R_0101_eff./(R_1000_eff+R_0101_eff) + R_0011_eff./(R_1000_eff+R_0011_eff) ...
            + R_1110_eff./(R_1000_eff+R_1110_eff) + R_1101_eff./(R_1000_eff+R_1101_eff) ...
            + R_1011_eff./(R_1000_eff+R_1011_eff) + R_0111_eff./(R_1000_eff+R_0111_eff) ...
            + R_eff./(R_1000_eff+R_eff)) ;

        dR_1000_tank = epsilon*gamma.*R_1000_UR  - R_1000_tank.*(delta+ES_Cex_tank+ES_Zn_tank)...
            + r.*(1-alpha_Cu).*(1 - N_tank./N_max_tank).*(1-ES_Oxy_tank).*R_1000_tank ...
            + beta.*S_tank.*R_1000_tank./(S_tank+R_1000_tank) ...
            + beta.*S_tank.*R_1001_tank./(S_tank+R_1001_tank) ...
            - (beta.*R_1000_tank).*(R_0100_tank./(R_1000_tank+R_0100_tank) ...
            + R_0010_tank./(R_1000_tank+R_0010_tank) ...
            + R_1100_tank./(R_1000_tank+R_1100_tank) ...
            + R_1010_tank./(R_1000_tank+R_1010_tank) + R_0110_tank./(R_1000_tank+R_0110_tank) ...
            + R_0101_tank./(R_1000_tank+R_0101_tank) + R_0011_tank./(R_1000_tank+R_0011_tank) ...
            + R_1110_tank./(R_1000_tank+R_1110_tank) + R_1101_tank./(R_1000_tank+R_1101_tank) ...
            + R_1011_tank./(R_1000_tank+R_1011_tank) + R_0111_tank./(R_1000_tank+R_0111_tank) ...
            + R_tank./(R_1000_tank+R_tank)) ;

        % Zinc Resistant Bacteria Equations
        dR_0100_dairy = nu*psi_Ecoli.*a - rho.*R_0100_dairy...
            + sigma.*R_0100_UR/2  - R_0100_dairy.*(delta+ES_Cex_dairy+ES_Cu_dairy) ...
            + r.*(1 - alpha_Zn).*(1 - N_dairy./N_max_dairy).*(1-ES_Oxy_dairy).*R_0100_dairy ...
            + beta.*S_dairy.*R_0100_dairy./(S_dairy+R_0100_dairy) ...
            + beta.*S_dairy.*R_0101_dairy./(S_dairy+R_0101_dairy) ...
            - (beta.*R_0100_dairy).*(R_1000_dairy./(R_0100_dairy+R_1000_dairy) ...
            + R_0010_dairy./(R_0100_dairy+R_0010_dairy) ...
            + R_1100_dairy./(R_0100_dairy+R_1100_dairy) + R_1010_dairy./(R_0100_dairy+R_1010_dairy) ...
            + R_1001_dairy./(R_0100_dairy+R_1001_dairy) ...
            + R_0110_dairy./(R_0100_dairy+R_0110_dairy) + R_0011_dairy./(R_0100_dairy+R_0011_dairy) ...
            + R_1110_dairy./(R_0100_dairy+R_1110_dairy) + R_1101_dairy./(R_0100_dairy+R_1101_dairy) ...
            + R_1011_dairy./(R_0100_dairy+R_1011_dairy) + R_0111_dairy./(R_0100_dairy+R_0111_dairy) ...
            + R_dairy./(R_0100_dairy+R_dairy)) ;

        dR_0100_heifer = nu*psi_Ecoli.*b - rho.*R_0100_heifer...
            + sigma.*R_0100_UR/2  - R_0100_heifer.*(delta+ES_Cex_heifer+ES_Cu_heifer) ...
            + r.*(1 - alpha_Zn).*(1 - N_heifer./N_max_heifer).*(1-ES_Oxy_heifer).*R_0100_heifer ...
            + beta.*S_heifer.*R_0100_heifer./(S_heifer+R_0100_heifer) ...
            + beta.*S_heifer.*R_0101_heifer./(S_heifer+R_0101_heifer) ...
            - (beta.*R_0100_heifer).*(R_1000_heifer./(R_0100_heifer+R_1000_heifer) ...
            + R_0010_heifer./(R_0100_heifer+R_0010_heifer) ...
            + R_1100_heifer./(R_0100_heifer+R_1100_heifer) + R_1010_heifer./(R_0100_heifer+R_1010_heifer) ...
            + R_1001_heifer./(R_0100_heifer+R_1001_heifer) ...
            + R_0110_heifer./(R_0100_heifer+R_0110_heifer) + R_0011_heifer./(R_0100_heifer+R_0011_heifer) ...
            + R_1110_heifer./(R_0100_heifer+R_1110_heifer) + R_1101_heifer./(R_0100_heifer+R_1101_heifer) ...
            + R_1011_heifer./(R_0100_heifer+R_1011_heifer) + R_0111_heifer./(R_0100_heifer+R_0111_heifer) ...
            + R_heifer./(R_0100_heifer+R_heifer)) ;

        dR_0100_UR = rho.*(R_0100_dairy+R_0100_heifer) - sigma.*R_0100_UR...
            - gamma.*R_0100_UR - R_0100_UR.*(delta+ES_Cex_UR+ES_Cu_UR) ...
            + r.*(1 - alpha_Zn).*(1 - N_UR./N_max_UR).*(1-ES_Oxy_UR).*R_0100_UR ...
            + beta.*S_UR.*R_0100_UR./(S_UR+R_0100_UR) ...
            + beta.*S_UR.*R_0101_UR./(S_UR+R_0101_UR) ...
            - (beta.*R_0100_UR).*(R_1000_UR./(R_0100_UR+R_1000_UR) ...
            + R_0010_UR./(R_0100_UR+R_0010_UR) ...
            + R_1100_UR./(R_0100_UR+R_1100_UR) + R_1010_UR./(R_0100_UR+R_1010_UR) ...
            + R_1001_UR./(R_0100_UR+R_1001_UR) ...
            + R_0110_UR./(R_0100_UR+R_0110_UR) + R_0011_UR./(R_0100_UR+R_0011_UR) ...
            + R_1110_UR./(R_0100_UR+R_1110_UR) + R_1101_UR./(R_0100_UR+R_1101_UR) ...
            + R_1011_UR./(R_0100_UR+R_1011_UR) + R_0111_UR./(R_0100_UR+R_0111_UR) ...
            + R_UR./(R_0100_UR+R_UR)) ;
        
        dR_0100_muck = (1-epsilon)*gamma.*R_0100_UR - eta.*R_0100_muck...
            - kappa_muck.*R_0100_muck - R_0100_muck.*(delta+ES_Cex_muck+ES_Cu_muck) ...
            + r.*(1 - alpha_Zn).*(1 - N_muck./N_max_muck).*(1-ES_Oxy_muck).*R_0100_muck ...
            + beta.*S_muck.*R_0100_muck./(S_muck+R_0100_muck) ...
            + beta.*S_muck.*R_0101_muck./(S_muck+R_0101_muck) ...
            - (beta.*R_0100_muck).*(R_1000_muck./(R_0100_muck+R_1000_muck) ...
            + R_0010_muck./(R_0100_muck+R_0010_muck) ...
            + R_1100_muck./(R_0100_muck+R_1100_muck) + R_1010_muck./(R_0100_muck+R_1010_muck) ...
            + R_1001_muck./(R_0100_muck+R_1001_muck) ...
            + R_0110_muck./(R_0100_muck+R_0110_muck) + R_0011_muck./(R_0100_muck+R_0011_muck) ...
            + R_1110_muck./(R_0100_muck+R_1110_muck) + R_1101_muck./(R_0100_muck+R_1101_muck) ...
            + R_1011_muck./(R_0100_muck+R_1011_muck) + R_0111_muck./(R_0100_muck+R_0111_muck) ...
            + R_muck./(R_0100_muck+R_muck)) ;

        dR_0100_eff = eta.*R_0100_muck - R_0100_eff.*(delta+ES_Cex_eff+ES_Cu_eff) ...
            + r.*(1 - alpha_Zn).*(1 - N_eff./N_max_eff).*(1-ES_Oxy_eff).*R_0100_eff ...
            + beta.*S_eff.*R_0100_eff./(S_eff+R_0100_eff) ...
            + beta.*S_eff.*R_0101_eff./(S_eff+R_0101_eff) ...
            - (beta.*R_0100_eff).*(R_1000_eff./(R_0100_eff+R_1000_eff) ...
            + R_0010_eff./(R_0100_eff+R_0010_eff) ...
            + R_1100_eff./(R_0100_eff+R_1100_eff) + R_1010_eff./(R_0100_eff+R_1010_eff) ...
            + R_1001_eff./(R_0100_eff+R_1001_eff) ...
            + R_0110_eff./(R_0100_eff+R_0110_eff) + R_0011_eff./(R_0100_eff+R_0011_eff) ...
            + R_1110_eff./(R_0100_eff+R_1110_eff) + R_1101_eff./(R_0100_eff+R_1101_eff) ...
            + R_1011_eff./(R_0100_eff+R_1011_eff) + R_0111_eff./(R_0100_eff+R_0111_eff) ...
            + R_eff./(R_0100_eff+R_eff)) ;

        dR_0100_tank = epsilon*gamma.*R_0100_UR  - R_0100_tank.*(delta+ES_Cex_tank+ES_Cu_tank)...
            + r.*(1 - alpha_Zn).*(1 - N_tank./N_max_tank).*(1-ES_Oxy_tank).*R_0100_tank ...
            + beta.*S_tank.*R_0100_tank./(S_tank+R_0100_tank) ...
            + beta.*S_tank.*R_0101_tank./(S_tank+R_0101_tank) ...
            - (beta.*R_0100_tank).*(R_1000_tank./(R_0100_tank+R_1000_tank) ...
            + R_0010_tank./(R_0100_tank+R_0010_tank) ...
            + R_1100_tank./(R_0100_tank+R_1100_tank) + R_1010_tank./(R_0100_tank+R_1010_tank) ...
            + R_1001_tank./(R_0100_tank+R_1001_tank) ...
            + R_0110_tank./(R_0100_tank+R_0110_tank) + R_0011_tank./(R_0100_tank+R_0011_tank) ...
            + R_1110_tank./(R_0100_tank+R_1110_tank) + R_1101_tank./(R_0100_tank+R_1101_tank) ...
            + R_1011_tank./(R_0100_tank+R_1011_tank) + R_0111_tank./(R_0100_tank+R_0111_tank) ...
            + R_tank./(R_0100_tank+R_tank)) ;

    % Oxytetracyline Resistant Bacteria Equations 
        dR_0010_dairy = nu*psi_Ecoli.*a - rho.*R_0010_dairy...
            + sigma.*R_0010_UR/2 - R_0010_dairy.*(delta+ES_Cu_dairy+ES_Zn_dairy+ES_Cex_dairy) ...
            + r.*(1-alpha_Oxy).*(1 - N_dairy./N_max_dairy).*R_0010_dairy ...
            + beta.*S_dairy.*R_0010_dairy./(S_dairy+R_0010_dairy) ...
            + beta.*S_dairy.*R_0011_dairy./(S_dairy+R_0011_dairy) ...
            - (beta.*R_0010_dairy)*(R_1000_dairy./(R_0010_dairy+R_1000_dairy) ...
            + R_0100_dairy./(R_0010_dairy+R_0100_dairy) ...
            + R_1100_dairy./(R_0010_dairy+R_1100_dairy) + R_1010_dairy./(R_0010_dairy+R_1010_dairy) ...
            + R_1001_dairy./(R_0010_dairy+R_1001_dairy) + R_0110_dairy./(R_0010_dairy+R_0110_dairy) ...
            + R_0101_dairy./(R_0010_dairy+R_0101_dairy) ...
            + R_1110_dairy./(R_0010_dairy+R_1110_dairy) + R_1101_dairy./(R_0010_dairy+R_1101_dairy) ...
            + R_1011_dairy./(R_0010_dairy+R_1101_dairy) + R_0111_dairy./(R_0010_dairy+R_0111_dairy) ...
            + R_dairy./(R_0010_dairy+R_dairy)) ;
        
        dR_0010_heifer = nu*psi_Ecoli.*b - rho.*R_0010_heifer ...
            + sigma.*R_0010_UR/2  - R_0010_heifer.*(delta+ES_Cu_heifer+ES_Zn_heifer+ES_Cex_heifer) ...
            + r.*(1-alpha_Oxy).*(1 - N_heifer./N_max_heifer).*R_0010_heifer ...
            + beta.*S_heifer.*R_0010_heifer./(S_heifer+R_0010_heifer) ...
            + beta.*S_heifer.*R_0011_heifer./(S_heifer+R_0011_heifer) ...
            - (beta.*R_0010_heifer)*(R_1000_heifer./(R_0010_heifer+R_1000_heifer) ...
            + R_0100_heifer./(R_0010_heifer+R_0100_heifer) ...
            + R_1100_heifer./(R_0010_heifer+R_1100_heifer) + R_1010_heifer./(R_0010_heifer+R_1010_heifer) ...
            + R_1001_heifer./(R_0010_heifer+R_1001_heifer) + R_0110_heifer./(R_0010_heifer+R_0110_heifer) ...
            + R_0101_heifer./(R_0010_heifer+R_0101_heifer) ...
            + R_1110_heifer./(R_0010_heifer+R_1110_heifer) + R_1101_heifer./(R_0010_heifer+R_1101_heifer) ...
            + R_1011_heifer./(R_0010_heifer+R_1101_heifer) + R_0111_heifer./(R_0010_heifer+R_0111_heifer) ...
            + R_heifer./(R_0010_heifer+R_heifer)) ;
        
        dR_0010_UR = rho*(R_0010_dairy+R_0010_heifer) - sigma.*R_0010_UR ...
            - gamma.*R_0010_UR - R_0010_UR.*(delta+ES_Cu_UR+ES_Zn_UR+ES_Cex_UR) ...
            + r.*(1-alpha_Oxy).*(1 - N_UR./N_max_UR).*R_0010_UR ...
            + beta.*S_UR.*R_0010_UR./(S_UR+R_0010_UR) ...
            + beta.*S_UR.*R_0011_UR./(S_UR+R_0011_UR) ...
            - (beta.*R_0010_UR)*(R_1000_UR./(R_0010_UR+R_1000_UR) ...
            + R_0100_UR./(R_0010_UR+R_0100_UR) ...
            + R_1100_UR./(R_0010_UR+R_1100_UR) + R_1010_UR./(R_0010_UR+R_1010_UR) ...
            + R_1001_UR./(R_0010_UR+R_1001_UR) + R_0110_UR./(R_0010_UR+R_0110_UR) ...
            + R_0101_UR./(R_0010_UR+R_0101_UR) ...
            + R_1110_UR./(R_0010_UR+R_1110_UR) + R_1101_UR./(R_0010_UR+R_1101_UR) ...
            + R_1011_UR./(R_0010_UR+R_1101_UR) + R_0111_UR./(R_0010_UR+R_0111_UR) ...
            + R_UR./(R_0010_UR+R_UR)) ;
        
        dR_0010_muck = (1-epsilon)*gamma.*R_0010_UR - eta.*R_0010_muck...
            - kappa_muck.*R_0010_muck - R_0010_muck.*(delta+ES_Cu_muck+ES_Zn_muck+ES_Cex_muck) ...
            + r.*(1-alpha_Oxy).*(1 - N_muck./N_max_muck).*R_0010_muck ...
            + beta.*S_muck.*R_0010_muck./(S_muck+R_0010_muck) ...
            + beta.*S_muck.*R_0011_muck./(S_muck+R_0011_muck) ...
            - (beta.*R_0010_muck)*(R_1000_muck./(R_0010_muck+R_1000_muck) ...
            + R_0100_muck./(R_0010_muck+R_0100_muck) ...
            + R_1100_muck./(R_0010_muck+R_1100_muck) + R_1010_muck./(R_0010_muck+R_1010_muck) ...
            + R_1001_muck./(R_0010_muck+R_1001_muck) + R_0110_muck./(R_0010_muck+R_0110_muck) ...
            + R_0101_muck./(R_0010_muck+R_0101_muck) ...
            + R_1110_muck./(R_0010_muck+R_1110_muck) + R_1101_muck./(R_0010_muck+R_1101_muck) ...
            + R_1011_muck./(R_0010_muck+R_1101_muck) + R_0111_muck./(R_0010_muck+R_0111_muck) ...
            + R_muck./(R_0010_muck+R_muck)) ;
        
        dR_0010_eff = eta.*R_0010_muck - R_0010_eff.*(delta+ES_Cu_eff+ES_Zn_eff+ES_Cex_eff) ...
            + r.*(1-alpha_Oxy).*(1 - N_eff./N_max_eff).*R_0010_eff ...
            + beta.*S_eff.*R_0010_eff./(S_eff+R_0010_eff) ...
            + beta.*S_eff.*R_0011_eff./(S_eff+R_0011_eff) ...
            - (beta.*R_0010_eff)*(R_1000_eff./(R_0010_eff+R_1000_eff) ...
            + R_0100_eff./(R_0010_eff+R_0100_eff) ...
            + R_1100_eff./(R_0010_eff+R_1100_eff) + R_1010_eff./(R_0010_eff+R_1010_eff) ...
            + R_1001_eff./(R_0010_eff+R_1001_eff) + R_0110_eff./(R_0010_eff+R_0110_eff) ...
            + R_0101_eff./(R_0010_eff+R_0101_eff) ...
            + R_1110_eff./(R_0010_eff+R_1110_eff) + R_1101_eff./(R_0010_eff+R_1101_eff) ...
            + R_1011_eff./(R_0010_eff+R_1101_eff) + R_0111_eff./(R_0010_eff+R_0111_eff) ...
            + R_eff./(R_0010_eff+R_eff)) ;
        
        dR_0010_tank = epsilon*gamma.*R_0010_UR - R_0010_tank.*(delta+ES_Cu_tank+ES_Zn_tank+ES_Cex_tank)...
            + r.*(1-alpha_Oxy).*(1 - N_tank./N_max_tank).*R_0010_tank ...
            + beta.*S_tank.*R_0010_tank./(S_tank+R_0010_tank) ...
            + beta.*S_tank.*R_0011_tank./(S_tank+R_0011_tank) ...
            - (beta.*R_0010_tank)*(R_1000_tank./(R_0010_tank+R_1000_tank) ...
            + R_0100_tank./(R_0010_tank+R_0100_tank) ...
            + R_1100_tank./(R_0010_tank+R_1100_tank) + R_1010_tank./(R_0010_tank+R_1010_tank) ...
            + R_1001_tank./(R_0010_tank+R_1001_tank) + R_0110_tank./(R_0010_tank+R_0110_tank) ...
            + R_0101_tank./(R_0010_tank+R_0101_tank) ...
            + R_1110_tank./(R_0010_tank+R_1110_tank) + R_1101_tank./(R_0010_tank+R_1101_tank) ...
            + R_1011_tank./(R_0010_tank+R_1101_tank) + R_0111_tank./(R_0010_tank+R_0111_tank) ...
            + R_tank./(R_0010_tank+R_tank)) ;
        
    % Cefalexin Resistant Bacteria Equations 
        dR_0001_dairy = nu*psi_Ecoli.*a - rho.*R_0001_dairy...
            + sigma.*R_0001_UR/2 - R_0001_dairy.*(delta+ES_Cu_dairy+ES_Zn_dairy) ...
            + r.*(1-alpha_Cex).*(1 - N_dairy./N_max_dairy).*(1-ES_Oxy_dairy).*R_0001_dairy ...
            - (beta.*R_0001_dairy)*(R_1000_dairy./(R_0001_dairy+R_1000_dairy) ...
            + R_0100_dairy./(R_0001_dairy+R_0100_dairy) + R_0010_dairy./(R_0001_dairy+R_0010_dairy) ...
            + R_1100_dairy./(R_0001_dairy+R_1100_dairy) + R_1010_dairy./(R_0001_dairy+R_1010_dairy) ...
            + R_1001_dairy./(R_0001_dairy+R_1001_dairy) + R_0110_dairy./(R_0001_dairy+R_0110_dairy) ...
            + R_0101_dairy./(R_0001_dairy+R_0101_dairy) + R_0011_dairy./(R_0001_dairy+R_0011_dairy) ...
            + R_1110_dairy./(R_0001_dairy+R_1110_dairy) + R_1101_dairy./(R_0001_dairy+R_1101_dairy) ...
            + R_1011_dairy./(R_0001_dairy+R_1011_dairy) + R_0111_dairy./(R_0001_dairy+R_0111_dairy) ...
            + R_dairy./(R_0001_dairy+R_dairy)) ;
        
        dR_0001_heifer = nu*psi_Ecoli.*b - rho.*R_0001_heifer ...
            + sigma.*R_0001_UR/2  - R_0001_heifer.*(delta+ES_Cu_heifer+ES_Zn_heifer) ...
            + r.*(1-alpha_Cex).*(1 - N_heifer./N_max_heifer).*(1-ES_Oxy_heifer).*R_0001_heifer ...
            - (beta.*R_0001_heifer)*(R_1000_heifer./(R_0001_heifer+R_1000_heifer) ...
            + R_0100_heifer./(R_0001_heifer+R_0100_heifer) + R_0010_heifer./(R_0001_heifer+R_0010_heifer) ...
            + R_1100_heifer./(R_0001_heifer+R_1100_heifer) + R_1010_heifer./(R_0001_heifer+R_1010_heifer) ...
            + R_1001_heifer./(R_0001_heifer+R_1001_heifer) + R_0110_heifer./(R_0001_heifer+R_0110_heifer) ...
            + R_0101_heifer./(R_0001_heifer+R_0101_heifer) + R_0011_heifer./(R_0001_heifer+R_0011_heifer) ...
            + R_1110_heifer./(R_0001_heifer+R_1110_heifer) + R_1101_heifer./(R_0001_heifer+R_1101_heifer) ...
            + R_1011_heifer./(R_0001_heifer+R_1011_heifer) + R_0111_heifer./(R_0001_heifer+R_0111_heifer) ...
            + R_heifer./(R_0001_heifer+R_heifer)) ;
            
        dR_0001_UR = rho*(R_0001_dairy+R_0001_heifer) - sigma.*R_0001_UR ...
            - gamma.*R_0001_UR - R_0001_UR.*(delta+ES_Cu_UR+ES_Zn_UR) ...
            + r.*(1-alpha_Cex).*(1 - N_UR./N_max_UR).*(1-ES_Oxy_UR).*R_0001_UR ...
            - (beta.*R_0001_UR)*(R_1000_UR./(R_0001_UR+R_1000_UR) ...
            + R_0100_UR./(R_0001_UR+R_0100_UR) + R_0010_UR./(R_0001_UR+R_0010_UR) ...
            + R_1100_UR./(R_0001_UR+R_1100_UR) + R_1010_UR./(R_0001_UR+R_1010_UR) ...
            + R_1001_UR./(R_0001_UR+R_1001_UR) + R_0110_UR./(R_0001_UR+R_0110_UR) ...
            + R_0101_UR./(R_0001_UR+R_0101_UR) + R_0011_UR./(R_0001_UR+R_0011_UR) ...
            + R_1110_UR./(R_0001_UR+R_1110_UR) + R_1101_UR./(R_0001_UR+R_1101_UR) ...
            + R_1011_UR./(R_0001_UR+R_1011_UR) + R_0111_UR./(R_0001_UR+R_0111_UR) ...
            + R_UR./(R_0001_UR+R_UR)) ;
        
        dR_0001_muck = (1-epsilon)*gamma.*R_0001_UR - eta.*R_0001_muck...
            - kappa_muck.*R_0001_muck - R_0001_muck.*(delta+ES_Cu_muck+ES_Zn_muck) ...
            + r.*(1-alpha_Cex).*(1 - N_muck./N_max_muck).*(1-ES_Oxy_muck).*R_0001_muck ...
            - (beta.*R_0001_muck)*(R_1000_muck./(R_0001_muck+R_1000_muck) ...
            + R_0100_muck./(R_0001_muck+R_0100_muck) + R_0010_muck./(R_0001_muck+R_0010_muck) ...
            + R_1100_muck./(R_0001_muck+R_1100_muck) + R_1010_muck./(R_0001_muck+R_1010_muck) ...
            + R_1001_muck./(R_0001_muck+R_1001_muck) + R_0110_muck./(R_0001_muck+R_0110_muck) ...
            + R_0101_muck./(R_0001_muck+R_0101_muck) + R_0011_muck./(R_0001_muck+R_0011_muck) ...
            + R_1110_muck./(R_0001_muck+R_1110_muck) + R_1101_muck./(R_0001_muck+R_1101_muck) ...
            + R_1011_muck./(R_0001_muck+R_1011_muck) + R_0111_muck./(R_0001_muck+R_0111_muck) ...
            + R_muck./(R_0001_muck+R_muck)) ;
        
        dR_0001_eff = eta.*R_0001_muck - R_0001_eff.*(delta+ES_Cu_eff+ES_Zn_eff) ...
            + r.*(1-alpha_Cex).*(1 - N_eff./N_max_eff).*(1-ES_Oxy_eff).*R_0001_eff ...
            - (beta.*R_0001_eff)*(R_1000_eff./(R_0001_eff+R_1000_eff) ...
            + R_0100_eff./(R_0001_eff+R_0100_eff) + R_0010_eff./(R_0001_eff+R_0010_eff) ...
            + R_1100_eff./(R_0001_eff+R_1100_eff) + R_1010_eff./(R_0001_eff+R_1010_eff) ...
            + R_1001_eff./(R_0001_eff+R_1001_eff) + R_0110_eff./(R_0001_eff+R_0110_eff) ...
            + R_0101_eff./(R_0001_eff+R_0101_eff) + R_0011_eff./(R_0001_eff+R_0011_eff) ...
            + R_1110_eff./(R_0001_eff+R_1110_eff) + R_1101_eff./(R_0001_eff+R_1101_eff) ...
            + R_1011_eff./(R_0001_eff+R_1011_eff) + R_0111_eff./(R_0001_eff+R_0111_eff) ...
            + R_eff./(R_0001_eff+R_eff)) ;
        
        dR_0001_tank = epsilon*gamma.*R_0001_UR ...
            - R_0001_tank.*(delta+ES_Cu_tank+ES_Zn_tank)...
            + r.*(1-alpha_Cex).*(1 - N_tank./N_max_tank).*(1-ES_Oxy_tank).*R_0001_tank ...
            - (beta.*R_0001_tank)*(R_1000_tank./(R_0001_tank+R_1000_tank) ...
            + R_0100_tank./(R_0001_tank+R_0100_tank) + R_0010_tank./(R_0001_tank+R_0010_tank) ...
            + R_1100_tank./(R_0001_tank+R_1100_tank) + R_1010_tank./(R_0001_tank+R_1010_tank) ...
            + R_1001_tank./(R_0001_tank+R_1001_tank) + R_0110_tank./(R_0001_tank+R_0110_tank) ...
            + R_0101_tank./(R_0001_tank+R_0101_tank) + R_0011_tank./(R_0001_tank+R_0011_tank) ...
            + R_1110_tank./(R_0001_tank+R_1110_tank) + R_1101_tank./(R_0001_tank+R_1101_tank) ...
            + R_1011_tank./(R_0001_tank+R_1011_tank) + R_0111_tank./(R_0001_tank+R_0111_tank) ...
            + R_tank./(R_0001_tank+R_tank)) ;
               
    % Copper & Zinc Resistant Bacteria Equations
        dR_1100_dairy = nu*psi_Ecoli.*a - rho.*R_1100_dairy...
            + sigma.*R_1100_UR/2  - R_1100_dairy*(delta+ES_Cex_dairy) ...
            + r.*(1 - alpha_Cu - alpha_Zn).*(1 - N_dairy./N_max_dairy).*(1-ES_Oxy_dairy).*R_1100_dairy ...
            + (beta.*R_1100_dairy).*(S_dairy./(R_1100_dairy+S_dairy) ...
            + R_1000_dairy./(R_1100_dairy+R_1000_dairy) + R_0100_dairy./(R_1100_dairy+R_0100_dairy))...
            + 2.*beta.*R_1000_dairy.*R_0100_dairy./(R_1000_dairy+R_0100_dairy)...
            + beta.*R_1001_dairy.*R_0100_dairy./(R_1001_dairy+R_0100_dairy) ...
            + beta.*R_0101_dairy.*R_1000_dairy./(R_0101_dairy+R_1000_dairy) ...
            + beta.*R_1101_dairy.*S_dairy./(R_1101_dairy+S_dairy) ...
            - (beta.*R_1100_dairy).*(R_0010_dairy./(R_1100_dairy+R_0010_dairy) ...
            + R_1010_dairy./(R_1100_dairy+R_1010_dairy) ...
            + R_0110_dairy./(R_1100_dairy+R_0110_dairy) ...
            + R_0011_dairy./(R_1100_dairy+R_0011_dairy) ...
            + R_1110_dairy./(R_1100_dairy+R_1110_dairy) ...
            + R_1011_dairy./(R_1100_dairy+R_1011_dairy) + R_0111_dairy./(R_1100_dairy+R_0111_dairy) ...
            + R_dairy./(R_1100_dairy+R_dairy)) ;

        dR_1100_heifer = nu*psi_Ecoli.*b - rho.*R_1100_heifer...
            + sigma.*R_1100_UR/2  - R_1100_heifer.*(delta+ES_Cex_heifer) ...
            + r.*(1 - alpha_Cu - alpha_Zn).*(1 - N_heifer./N_max_heifer).*(1-ES_Oxy_heifer).*R_1100_heifer ...
            + (beta.*R_1100_heifer).*(S_heifer./(R_1100_heifer+S_heifer) ...
            + R_1000_heifer./(R_1100_heifer+R_1000_heifer) + R_0100_heifer./(R_1100_heifer+R_0100_heifer))...
            + 2.*beta.*R_1000_heifer.*R_0100_heifer./(R_1000_heifer+R_0100_heifer)...
            + beta.*R_1001_heifer.*R_0100_heifer./(R_1001_heifer+R_0100_heifer) ...
            + beta.*R_0101_heifer.*R_1000_heifer./(R_0101_heifer+R_1000_heifer) ...
            + beta.*R_1101_heifer.*S_heifer./(R_1101_heifer+S_heifer) ...
            - (beta.*R_1100_heifer).*(R_0010_heifer./(R_1100_heifer+R_0010_heifer) ...
            + R_1010_heifer./(R_1100_heifer+R_1010_heifer) ...
            + R_0110_heifer./(R_1100_heifer+R_0110_heifer) ...
            + R_0011_heifer./(R_1100_heifer+R_0011_heifer) ...
            + R_1110_heifer./(R_1100_heifer+R_1110_heifer) ...
            + R_1011_heifer./(R_1100_heifer+R_1011_heifer) + R_0111_heifer./(R_1100_heifer+R_0111_heifer) ...
            + R_heifer./(R_1100_heifer+R_heifer)) ;

        dR_1100_UR = rho.*(R_1100_dairy+R_1100_heifer) - sigma.*R_1100_UR...
            - gamma.*R_1100_UR - R_1100_UR.*(delta+ES_Cex_UR) ...
            + r.*(1 - alpha_Cu - alpha_Zn).*(1 - N_UR./N_max_UR).*(1-ES_Oxy_UR).*R_1100_UR ...
            + (beta.*R_1100_UR).*(S_UR./(R_1100_UR+S_UR) ...
            + R_1000_UR./(R_1100_UR+R_1000_UR) + R_0100_UR./(R_1100_UR+R_0100_UR))...
            + 2.*beta.*R_1000_UR.*R_0100_UR./(R_1000_UR+R_0100_UR)...
            + beta.*R_1001_UR.*R_0100_UR./(R_1001_UR+R_0100_UR) ...
            + beta.*R_0101_UR.*R_1000_UR./(R_0101_UR+R_1000_UR) ...
            + beta.*R_1101_UR.*S_UR./(R_1101_UR+S_UR) ...
            - (beta.*R_1100_UR).*(R_0010_UR./(R_1100_UR+R_0010_UR) ...
            + R_1010_UR./(R_1100_UR+R_1010_UR) ...
            + R_0110_UR./(R_1100_UR+R_0110_UR) ...
            + R_0011_UR./(R_1100_UR+R_0011_UR) ...
            + R_1110_UR./(R_1100_UR+R_1110_UR) ...
            + R_1011_UR./(R_1100_UR+R_1011_UR) + R_0111_UR./(R_1100_UR+R_0111_UR) ...
            + R_UR./(R_1100_UR+R_UR)) ;

        dR_1100_muck = (1-epsilon)*gamma.*R_1100_UR - eta.*R_1100_muck...
            - kappa_muck.*R_1100_muck - R_1100_muck.*(delta+ES_Cex_muck) ...
            + r.*(1 - alpha_Cu - alpha_Zn).*(1 - N_muck./N_max_muck).*(1-ES_Oxy_muck).*R_1100_muck ...
            + (beta.*R_1100_muck).*(S_muck./(R_1100_muck+S_muck) ...
            + R_1000_muck./(R_1100_muck+R_1000_muck) + R_0100_muck./(R_1100_muck+R_0100_muck))...
            + 2.*beta.*R_1000_muck.*R_0100_muck./(R_1000_muck+R_0100_muck)...
            + beta.*R_1001_muck.*R_0100_muck./(R_1001_muck+R_0100_muck) ...
            + beta.*R_0101_muck.*R_1000_muck./(R_0101_muck+R_1000_muck) ...
            + beta.*R_1101_muck.*S_muck./(R_1101_muck+S_muck) ...
            - (beta.*R_1100_muck).*(R_0010_muck./(R_1100_muck+R_0010_muck) ...
            + R_1010_muck./(R_1100_muck+R_1010_muck) ...
            + R_0110_muck./(R_1100_muck+R_0110_muck) ...
            + R_0011_muck./(R_1100_muck+R_0011_muck) ...
            + R_1110_muck./(R_1100_muck+R_1110_muck) ...
            + R_1011_muck./(R_1100_muck+R_1011_muck) + R_0111_muck./(R_1100_muck+R_0111_muck) ...
            + R_muck./(R_1100_muck+R_muck)) ;

        dR_1100_eff = eta.*R_1100_muck - R_1100_eff.*(delta+ES_Cex_eff) ...
            + r.*(1 - alpha_Cu - alpha_Zn).*(1 - N_eff./N_max_eff).*(1-ES_Oxy_eff).*R_1100_eff ...
            + (beta.*R_1100_eff).*(S_eff./(R_1100_eff+S_eff) ...
            + R_1000_eff./(R_1100_eff+R_1000_eff) + R_0100_eff./(R_1100_eff+R_0100_eff))...
            + 2.*beta.*R_1000_eff.*R_0100_eff./(R_1000_eff+R_0100_eff)...
            + beta.*R_1001_eff.*R_0100_eff./(R_1001_eff+R_0100_eff) ...
            + beta.*R_0101_eff.*R_1000_eff./(R_0101_eff+R_1000_eff) ...
            + beta.*R_1101_eff.*S_eff./(R_1101_eff+S_eff) ...
            - (beta.*R_1100_eff).*(R_0010_eff./(R_1100_eff+R_0010_eff) ...
            + R_1010_eff./(R_1100_eff+R_1010_eff) ...
            + R_0110_eff./(R_1100_eff+R_0110_eff) ...
            + R_0011_eff./(R_1100_eff+R_0011_eff) ...
            + R_1110_eff./(R_1100_eff+R_1110_eff) ...
            + R_1011_eff./(R_1100_eff+R_1011_eff) + R_0111_eff./(R_1100_eff+R_0111_eff) ...
            + R_eff./(R_1100_eff+R_eff)) ;

        dR_1100_tank = epsilon*gamma.*R_1100_UR - R_1100_tank.*(delta+ES_Cex_tank)...
            + r.*(1 - alpha_Cu - alpha_Zn).*(1 - N_tank./N_max_tank).*(1-ES_Oxy_tank).*R_1100_tank ...
            + (beta.*R_1100_tank).*(S_tank./(R_1100_tank+S_tank) ...
            + R_1000_tank./(R_1100_tank+R_1000_tank) + R_0100_tank./(R_1100_tank+R_0100_tank))...
            + 2.*beta.*R_1000_tank.*R_0100_tank./(R_1000_tank+R_0100_tank)...
            + beta.*R_1001_tank.*R_0100_tank./(R_1001_tank+R_0100_tank) ...
            + beta.*R_0101_tank.*R_1000_tank./(R_0101_tank+R_1000_tank) ...
            + beta.*R_1101_tank.*S_tank./(R_1101_tank+S_tank) ...
            - (beta.*R_1100_tank).*(R_0010_tank./(R_1100_tank+R_0010_tank) ...
            + R_1010_tank./(R_1100_tank+R_1010_tank) ...
            + R_0110_tank./(R_1100_tank+R_0110_tank) ...
            + R_0011_tank./(R_1100_tank+R_0011_tank) ...
            + R_1110_tank./(R_1100_tank+R_1110_tank) ...
            + R_1011_tank./(R_1100_tank+R_1011_tank) + R_0111_tank./(R_1100_tank+R_0111_tank) ...
            + R_tank./(R_1100_tank+R_tank)) ;
          
    % Copper & Oxytetracycline Resistant Bacteria Equations 
        dR_1010_dairy = nu*psi_Ecoli.*a - rho.*R_1010_dairy...
            + sigma.*R_1010_UR/2 - R_1010_dairy.*(delta+ES_Zn_dairy+ES_Cex_dairy) ...
            + r.*(1-alpha_Oxy-alpha_Cu).*(1 - N_dairy./N_max_dairy).*R_1010_dairy ...
            + (beta*R_1010_dairy).*(S_dairy./(R_1010_dairy+S_dairy) ...
            + R_1000_dairy./(R_1010_dairy+R_1000_dairy) + R_0010_dairy./(R_1010_dairy+R_0010_dairy))...
            + 2*beta.*R_1000_dairy.*R_0010_dairy./(R_1000_dairy+R_0010_dairy)...
            + beta.*R_1001_dairy.*R_0010_dairy./(R_1001_dairy+R_0010_dairy)...
            + beta.*R_0011_dairy.*R_1000_dairy./(R_0011_dairy+R_1000_dairy)...
            + beta.*R_1011_dairy.*S_dairy./(R_1011_dairy+S_dairy)...
            - (beta.*R_1010_dairy)*(R_0100_dairy./(R_1010_dairy+R_1000_dairy) ...
            + R_1100_dairy./(R_1010_dairy+R_1100_dairy) ...
            + R_0110_dairy./(R_1010_dairy+R_0110_dairy) + R_0101_dairy./(R_1010_dairy+R_0101_dairy) ...
            + R_1110_dairy./(R_1010_dairy+R_1110_dairy) ...
            + R_1101_dairy./(R_1010_dairy+R_1101_dairy) ...
            + R_0111_dairy./(R_1010_dairy+R_0111_dairy) + R_dairy./(R_1010_dairy+R_dairy)) ;
        
        dR_1010_heifer = nu*psi_Ecoli.*b - rho.*R_1010_heifer ...
            + sigma.*R_1010_UR/2  - R_1010_heifer.*(delta+ES_Zn_heifer+ES_Cex_heifer) ...
            + r.*(1-alpha_Oxy-alpha_Cu).*(1 - N_heifer./N_max_heifer).*R_1010_heifer ...
            + (beta*R_1010_heifer).*(S_heifer./(R_1010_heifer+S_heifer) ...
            + R_1000_heifer./(R_1010_heifer+R_1000_heifer) + R_0010_heifer./(R_1010_heifer+R_0010_heifer))...
            + 2*beta.*R_1000_heifer.*R_0010_heifer./(R_1000_heifer+R_0010_heifer)...
            + beta.*R_1001_heifer.*R_0010_heifer./(R_1001_heifer+R_0010_heifer)...
            + beta.*R_0011_heifer.*R_1000_heifer./(R_0011_heifer+R_1000_heifer)...
            + beta.*R_1011_heifer.*S_heifer./(R_1011_heifer+S_heifer)...
            - (beta.*R_1010_heifer)*(R_0100_heifer./(R_1010_heifer+R_1000_heifer) ...
            + R_1100_heifer./(R_1010_heifer+R_1100_heifer) ...
            + R_0110_heifer./(R_1010_heifer+R_0110_heifer) + R_0101_heifer./(R_1010_heifer+R_0101_heifer) ...
            + R_1110_heifer./(R_1010_heifer+R_1110_heifer) ...
            + R_1101_heifer./(R_1010_heifer+R_1101_heifer) ...
            + R_0111_heifer./(R_1010_heifer+R_0111_heifer) + R_heifer./(R_1010_heifer+R_heifer)) ;
        
        dR_1010_UR = rho*(R_1010_dairy+R_1010_heifer) - sigma.*R_1010_UR ...
            - gamma.*R_1010_UR - R_1010_UR.*(delta+ES_Zn_UR+ES_Cex_UR) ...
            + r.*(1-alpha_Oxy-alpha_Cu).*(1 - N_UR./N_max_UR).*R_1010_UR ...
            + (beta*R_1010_UR).*(S_UR./(R_1010_UR+S_UR) ...
            + R_1000_UR./(R_1010_UR+R_1000_UR) + R_0010_UR./(R_1010_UR+R_0010_UR))...
            + 2*beta.*R_1000_UR.*R_0010_UR./(R_1000_UR+R_0010_UR)...
            + beta.*R_1001_UR.*R_0010_UR./(R_1001_UR+R_0010_UR)...
            + beta.*R_0011_UR.*R_1000_UR./(R_0011_UR+R_1000_UR)...
            + beta.*R_1011_UR.*S_UR./(R_1011_UR+S_UR)...
            - (beta.*R_1010_UR)*(R_0100_UR./(R_1010_UR+R_1000_UR) ...
            + R_1100_UR./(R_1010_UR+R_1100_UR) ...
            + R_0110_UR./(R_1010_UR+R_0110_UR) + R_0101_UR./(R_1010_UR+R_0101_UR) ...
            + R_1110_UR./(R_1010_UR+R_1110_UR) ...
            + R_1101_UR./(R_1010_UR+R_1101_UR) ...
            + R_0111_UR./(R_1010_UR+R_0111_UR) + R_UR./(R_1010_UR+R_UR)) ;
        
        dR_1010_muck = (1-epsilon)*gamma.*R_1010_UR - eta.*R_1010_muck...
            - kappa_muck.*R_1010_muck - R_1010_muck.*(delta+ES_Zn_muck+ES_Cex_muck) ...
            + r.*(1-alpha_Oxy-alpha_Cu).*(1 - N_muck./N_max_muck).*R_1010_muck ...
            + (beta*R_1010_muck).*(S_muck./(R_1010_muck+S_muck) ...
            + R_1000_muck./(R_1010_muck+R_1000_muck) + R_0010_muck./(R_1010_muck+R_0010_muck))...
            + 2*beta.*R_1000_muck.*R_0010_muck./(R_1000_muck+R_0010_muck)...
            + beta.*R_1001_muck.*R_0010_muck./(R_1001_muck+R_0010_muck)...
            + beta.*R_0011_muck.*R_1000_muck./(R_0011_muck+R_1000_muck)...
            + beta.*R_1011_muck.*S_muck./(R_1011_muck+S_muck)...
            - (beta.*R_1010_muck)*(R_0100_muck./(R_1010_muck+R_1000_muck) ...
            + R_1100_muck./(R_1010_muck+R_1100_muck) ...
            + R_0110_muck./(R_1010_muck+R_0110_muck) + R_0101_muck./(R_1010_muck+R_0101_muck) ...
            + R_1110_muck./(R_1010_muck+R_1110_muck) ...
            + R_1101_muck./(R_1010_muck+R_1101_muck) ...
            + R_0111_muck./(R_1010_muck+R_0111_muck) + R_muck./(R_1010_muck+R_muck)) ;
        
        dR_1010_eff = eta.*R_1010_muck - R_1010_eff.*(delta+ES_Zn_eff+ES_Cex_eff) ...
            + r.*(1-alpha_Oxy-alpha_Cu).*(1 - N_eff./N_max_eff).*R_1010_eff ...
            + (beta*R_1010_eff).*(S_eff./(R_1010_eff+S_eff) ...
            + R_1000_eff./(R_1010_eff+R_1000_eff) + R_0010_eff./(R_1010_eff+R_0010_eff))...
            + 2*beta.*R_1000_eff.*R_0010_eff./(R_1000_eff+R_0010_eff)...
            + beta.*R_1001_eff.*R_0010_eff./(R_1001_eff+R_0010_eff)...
            + beta.*R_0011_eff.*R_1000_eff./(R_0011_eff+R_1000_eff)...
            + beta.*R_1011_eff.*S_eff./(R_1011_eff+S_eff)...
            - (beta.*R_1010_eff)*(R_0100_eff./(R_1010_eff+R_1000_eff) ...
            + R_1100_eff./(R_1010_eff+R_1100_eff) ...
            + R_0110_eff./(R_1010_eff+R_0110_eff) + R_0101_eff./(R_1010_eff+R_0101_eff) ...
            + R_1110_eff./(R_1010_eff+R_1110_eff) ...
            + R_1101_eff./(R_1010_eff+R_1101_eff) ...
            + R_0111_eff./(R_1010_eff+R_0111_eff) + R_eff./(R_1010_eff+R_eff)) ;
        
        dR_1010_tank = epsilon*gamma.*R_1010_UR - R_1010_tank.*(delta+ES_Zn_tank+ES_Cex_tank)...
            + r.*(1-alpha_Oxy-alpha_Cu).*(1 - N_tank./N_max_tank).*R_1010_tank ...
            + (beta*R_1010_tank).*(S_tank./(R_1010_tank+S_tank) ...
            + R_1000_tank./(R_1010_tank+R_1000_tank) + R_0010_tank./(R_1010_tank+R_0010_tank))...
            + 2*beta.*R_1000_tank.*R_0010_tank./(R_1000_tank+R_0010_tank)...
            + beta.*R_1001_tank.*R_0010_tank./(R_1001_tank+R_0010_tank)...
            + beta.*R_0011_tank.*R_1000_tank./(R_0011_tank+R_1000_tank)...
            + beta.*R_1011_tank.*S_tank./(R_1011_tank+S_tank)...
            - (beta.*R_1010_tank)*(R_0100_tank./(R_1010_tank+R_1000_tank) ...
            + R_1100_tank./(R_1010_tank+R_1100_tank) ...
            + R_0110_tank./(R_1010_tank+R_0110_tank) + R_0101_tank./(R_1010_tank+R_0101_tank) ...
            + R_1110_tank./(R_1010_tank+R_1110_tank) ...
            + R_1101_tank./(R_1010_tank+R_1101_tank) ...
            + R_0111_tank./(R_1010_tank+R_0111_tank) + R_tank./(R_1010_tank+R_tank)) ;
        
    % Copper & Cefalexin Resistant Bacteria Equations 
        dR_1001_dairy = nu*psi_Ecoli.*a - rho.*R_1001_dairy...
            + sigma.*R_1001_UR/2 - R_1001_dairy.*(delta+ES_Zn_dairy) ...
            + r.*(1-alpha_Cex-alpha_Cu).*(1 - N_dairy./N_max_dairy).*(1-ES_Oxy_dairy).*R_1001_dairy ...
            + beta*R_1001_dairy.*R_0001_dairy./(R_1001_dairy+R_0001_dairy)...
            + beta.*R_1000_dairy.*R_0001_dairy./(R_1000_dairy+R_0001_dairy)...
            - (beta.*R_1001_dairy)*(R_0100_dairy./(R_1001_dairy+R_0100_dairy)...
            + R_0010_dairy./(R_1001_dairy+R_0010_dairy) + R_1100_dairy./(R_1001_dairy+R_1100_dairy) ...
            + R_1010_dairy./(R_1001_dairy+R_1010_dairy) + R_0110_dairy./(R_1001_dairy+R_0110_dairy) ...
            + R_0101_dairy./(R_1001_dairy+R_0101_dairy) + R_0011_dairy./(R_1001_dairy+R_0011_dairy) ...
            + R_1110_dairy./(R_1001_dairy+R_1110_dairy) + R_1101_dairy./(R_1001_dairy+R_1101_dairy) ...
            + R_1011_dairy./(R_1001_dairy+R_1011_dairy) + R_0111_dairy./(R_1001_dairy+R_0111_dairy) ...
            + R_dairy./(R_1001_dairy+R_dairy)) ;
        
        dR_1001_heifer = nu*psi_Ecoli.*b - rho.*R_1001_heifer ...
            + sigma.*R_1001_UR/2  - R_1001_heifer.*(delta+ES_Zn_heifer) ...
            + r.*(1-alpha_Cex-alpha_Cu).*(1 - N_heifer./N_max_heifer).*(1-ES_Oxy_heifer).*R_1001_heifer ...
            + beta*R_1001_heifer.*R_0001_heifer./(R_1001_heifer+R_0001_heifer)...
            + beta.*R_1000_heifer.*R_0001_heifer./(R_1000_heifer+R_0001_heifer)...
            - (beta.*R_1001_heifer)*(R_0100_heifer./(R_1001_heifer+R_0100_heifer)...
            + R_0010_heifer./(R_1001_heifer+R_0010_heifer) + R_1100_heifer./(R_1001_heifer+R_1100_heifer) ...
            + R_1010_heifer./(R_1001_heifer+R_1010_heifer) + R_0110_heifer./(R_1001_heifer+R_0110_heifer) ...
            + R_0101_heifer./(R_1001_heifer+R_0101_heifer) + R_0011_heifer./(R_1001_heifer+R_0011_heifer) ...
            + R_1110_heifer./(R_1001_heifer+R_1110_heifer) + R_1101_heifer./(R_1001_heifer+R_1101_heifer) ...
            + R_1011_heifer./(R_1001_heifer+R_1011_heifer) + R_0111_heifer./(R_1001_heifer+R_0111_heifer) ...
            + R_heifer./(R_1001_heifer+R_heifer)) ;
        
        dR_1001_UR = rho*(R_1001_dairy+R_1001_heifer) - sigma.*R_1001_UR ...
            - gamma.*R_1001_UR - R_1001_UR.*(delta+ES_Zn_UR) ...
            + r.*(1-alpha_Cex-alpha_Cu).*(1 - N_UR./N_max_UR).*(1-ES_Oxy_UR).*R_1001_UR ...
            + beta*R_1001_UR.*R_0001_UR./(R_1001_UR+R_0001_UR)...
            + beta.*R_1000_UR.*R_0001_UR./(R_1000_UR+R_0001_UR)...
            - (beta.*R_1001_UR)*(R_0100_UR./(R_1001_UR+R_0100_UR)...
            + R_0010_UR./(R_1001_UR+R_0010_UR) + R_1100_UR./(R_1001_UR+R_1100_UR) ...
            + R_1010_UR./(R_1001_UR+R_1010_UR) + R_0110_UR./(R_1001_UR+R_0110_UR) ...
            + R_0101_UR./(R_1001_UR+R_0101_UR) + R_0011_UR./(R_1001_UR+R_0011_UR) ...
            + R_1110_UR./(R_1001_UR+R_1110_UR) + R_1101_UR./(R_1001_UR+R_1101_UR) ...
            + R_1011_UR./(R_1001_UR+R_1011_UR) + R_0111_UR./(R_1001_UR+R_0111_UR) ...
            + R_UR./(R_1001_UR+R_UR)) ;
        
        dR_1001_muck = (1-epsilon)*gamma.*R_1001_UR - eta.*R_1001_muck...
            - kappa_muck.*R_1001_muck - R_1001_muck.*(delta+ES_Zn_muck) ...
            + r.*(1-alpha_Cex-alpha_Cu).*(1 - N_muck./N_max_muck).*(1-ES_Oxy_muck).*R_1001_muck ...
            + beta*R_1001_muck.*R_0001_muck./(R_1001_muck+R_0001_muck)...
            + beta.*R_1000_muck.*R_0001_muck./(R_1000_muck+R_0001_muck)...
            - (beta.*R_1001_muck)*(R_0100_muck./(R_1001_muck+R_0100_muck)...
            + R_0010_muck./(R_1001_muck+R_0010_muck) + R_1100_muck./(R_1001_muck+R_1100_muck) ...
            + R_1010_muck./(R_1001_muck+R_1010_muck) + R_0110_muck./(R_1001_muck+R_0110_muck) ...
            + R_0101_muck./(R_1001_muck+R_0101_muck) + R_0011_muck./(R_1001_muck+R_0011_muck) ...
            + R_1110_muck./(R_1001_muck+R_1110_muck) + R_1101_muck./(R_1001_muck+R_1101_muck) ...
            + R_1011_muck./(R_1001_muck+R_1011_muck) + R_0111_muck./(R_1001_muck+R_0111_muck) ...
            + R_muck./(R_1001_muck+R_muck)) ;
        
        dR_1001_eff = eta.*R_1001_muck - R_1001_eff.*(delta+ES_Zn_eff) ...
            + r.*(1-alpha_Cex-alpha_Cu).*(1 - N_eff./N_max_eff).*(1-ES_Oxy_eff).*R_1001_eff ...
            + beta*R_1001_eff.*R_0001_eff./(R_1001_eff+R_0001_eff)...
            + beta.*R_1000_eff.*R_0001_eff./(R_1000_eff+R_0001_eff)...
            - (beta.*R_1001_eff)*(R_0100_eff./(R_1001_eff+R_0100_eff)...
            + R_0010_eff./(R_1001_eff+R_0010_eff) + R_1100_eff./(R_1001_eff+R_1100_eff) ...
            + R_1010_eff./(R_1001_eff+R_1010_eff) + R_0110_eff./(R_1001_eff+R_0110_eff) ...
            + R_0101_eff./(R_1001_eff+R_0101_eff) + R_0011_eff./(R_1001_eff+R_0011_eff) ...
            + R_1110_eff./(R_1001_eff+R_1110_eff) + R_1101_eff./(R_1001_eff+R_1101_eff) ...
            + R_1011_eff./(R_1001_eff+R_1011_eff) + R_0111_eff./(R_1001_eff+R_0111_eff) ...
            + R_eff./(R_1001_eff+R_eff)) ;
        
        dR_1001_tank = epsilon*gamma.*R_1001_UR - R_1001_tank.*(delta+ES_Zn_tank)...
            + r.*(1-alpha_Cex-alpha_Cu).*(1 - N_tank./N_max_tank).*(1-ES_Oxy_tank).*R_1001_tank ...
            + beta*R_1001_tank.*R_0001_tank./(R_1001_tank+R_0001_tank)...
            + beta.*R_1000_tank.*R_0001_tank./(R_1000_tank+R_0001_tank)...
            - (beta.*R_1001_tank)*(R_0100_tank./(R_1001_tank+R_0100_tank)...
            + R_0010_tank./(R_1001_tank+R_0010_tank) + R_1100_tank./(R_1001_tank+R_1100_tank) ...
            + R_1010_tank./(R_1001_tank+R_1010_tank) + R_0110_tank./(R_1001_tank+R_0110_tank) ...
            + R_0101_tank./(R_1001_tank+R_0101_tank) + R_0011_tank./(R_1001_tank+R_0011_tank) ...
            + R_1110_tank./(R_1001_tank+R_1110_tank) + R_1101_tank./(R_1001_tank+R_1101_tank) ...
            + R_1011_tank./(R_1001_tank+R_1011_tank) + R_0111_tank./(R_1001_tank+R_0111_tank) ...
            + R_tank./(R_1001_tank+R_tank)) ;
        
    % Zinc & Oxytetracycline Resistant Bacteria Equations 
        dR_0110_dairy = nu*psi_Ecoli.*a - rho.*R_0110_dairy...
            + sigma.*R_0110_UR/2 - R_0110_dairy.*(delta+ES_Cu_dairy+ES_Cex_dairy) ...
            + r.*(1-alpha_Oxy-alpha_Zn).*(1 - N_dairy./N_max_dairy).*R_0110_dairy ...
            + (beta.*R_0110_dairy).*(S_dairy./(R_0110_dairy+S_dairy)...
            + R_0100_dairy./(R_0110_dairy+R_0100_dairy) + R_0010_dairy./(R_0110_dairy+R_0010_dairy))...
            + 2*beta.*R_0100_dairy.*R_0010_dairy./(R_0100_dairy+R_0010_dairy)...
            + beta.*R_0101_dairy.*R_0010_dairy./(R_0101_dairy+R_0010_dairy) ...
            + beta.*R_0011_dairy.*R_0100_dairy./(R_0011_dairy+R_0100_dairy) ...
            + beta.*R_0111_dairy.*S_dairy./(R_0111_dairy+S_dairy) ...
            - (beta.*R_0110_dairy)*(R_1000_dairy./(R_0110_dairy+R_1000_dairy)...
            + R_1100_dairy./(R_0110_dairy+R_1100_dairy) ...
            + R_1010_dairy./(R_0110_dairy+R_1010_dairy) + R_1001_dairy./(R_0110_dairy+R_1001_dairy) ...
            + R_1110_dairy./(R_0110_dairy+R_1110_dairy) + R_1101_dairy./(R_0110_dairy+R_1101_dairy) ...
            + R_1011_dairy./(R_0110_dairy+R_1011_dairy) ...
            + R_dairy./(R_0110_dairy+R_dairy)) ;
        
        dR_0110_heifer = nu*psi_Ecoli.*b - rho.*R_0110_heifer ...
            + sigma.*R_0110_UR/2  - R_0110_heifer.*(delta+ES_Cu_heifer+ES_Cex_heifer) ...
            + r.*(1-alpha_Oxy-alpha_Zn).*(1 - N_heifer./N_max_heifer).*R_0110_heifer ...
            + (beta.*R_0110_heifer).*(S_heifer./(R_0110_heifer+S_heifer)...
            + R_0100_heifer./(R_0110_heifer+R_0100_heifer) + R_0010_heifer./(R_0110_heifer+R_0010_heifer))...
            + 2*beta.*R_0100_heifer.*R_0010_heifer./(R_0100_heifer+R_0010_heifer)...
            + beta.*R_0101_heifer.*R_0010_heifer./(R_0101_heifer+R_0010_heifer) ...
            + beta.*R_0011_heifer.*R_0100_heifer./(R_0011_heifer+R_0100_heifer) ...
            + beta.*R_0111_heifer.*S_heifer./(R_0111_heifer+S_heifer) ...
            - (beta.*R_0110_heifer)*(R_1000_heifer./(R_0110_heifer+R_1000_heifer)...
            + R_1100_heifer./(R_0110_heifer+R_1100_heifer) ...
            + R_1010_heifer./(R_0110_heifer+R_1010_heifer) + R_1001_heifer./(R_0110_heifer+R_1001_heifer) ...
            + R_1110_heifer./(R_0110_heifer+R_1110_heifer) + R_1101_heifer./(R_0110_heifer+R_1101_heifer) ...
            + R_1011_heifer./(R_0110_heifer+R_1011_heifer) ...
            + R_heifer./(R_0110_heifer+R_heifer)) ;
        
        dR_0110_UR = rho*(R_0110_dairy+R_0110_heifer) - sigma.*R_0110_UR ...
            - gamma.*R_0110_UR - R_0110_UR.*(delta+ES_Cu_UR-ES_Cex_UR) ...
            + r.*(1-alpha_Oxy-alpha_Zn).*(1 - N_UR./N_max_UR).*R_0110_UR ...
            + (beta.*R_0110_UR).*(S_UR./(R_0110_UR+S_UR)...
            + R_0100_UR./(R_0110_UR+R_0100_UR) + R_0010_UR./(R_0110_UR+R_0010_UR))...
            + 2*beta.*R_0100_UR.*R_0010_UR./(R_0100_UR+R_0010_UR)...
            + beta.*R_0101_UR.*R_0010_UR./(R_0101_UR+R_0010_UR) ...
            + beta.*R_0011_UR.*R_0100_UR./(R_0011_UR+R_0100_UR) ...
            + beta.*R_0111_UR.*S_UR./(R_0111_UR+S_UR) ...
            - (beta.*R_0110_UR)*(R_1000_UR./(R_0110_UR+R_1000_UR)...
            + R_1100_UR./(R_0110_UR+R_1100_UR) ...
            + R_1010_UR./(R_0110_UR+R_1010_UR) + R_1001_UR./(R_0110_UR+R_1001_UR) ...
            + R_1110_UR./(R_0110_UR+R_1110_UR) + R_1101_UR./(R_0110_UR+R_1101_UR) ...
            + R_1011_UR./(R_0110_UR+R_1011_UR) ...
            + R_UR./(R_0110_UR+R_UR)) ;
        
        dR_0110_muck = (1-epsilon)*gamma.*R_0110_UR - eta.*R_0110_muck...
            - kappa_muck.*R_0110_muck - R_0110_muck.*(delta+ES_Cu_muck-ES_Cex_muck) ...
            + r.*(1-alpha_Oxy-alpha_Zn).*(1 - N_muck./N_max_muck).*R_0110_muck ...
            + (beta.*R_0110_muck).*(S_muck./(R_0110_muck+S_muck)...
            + R_0100_muck./(R_0110_muck+R_0100_muck) + R_0010_muck./(R_0110_muck+R_0010_muck))...
            + 2*beta.*R_0100_muck.*R_0010_muck./(R_0100_muck+R_0010_muck)...
            + beta.*R_0101_muck.*R_0010_muck./(R_0101_muck+R_0010_muck) ...
            + beta.*R_0011_muck.*R_0100_muck./(R_0011_muck+R_0100_muck) ...
            + beta.*R_0111_muck.*S_muck./(R_0111_muck+S_muck) ...
            - (beta.*R_0110_muck)*(R_1000_muck./(R_0110_muck+R_1000_muck)...
            + R_1100_muck./(R_0110_muck+R_1100_muck) ...
            + R_1010_muck./(R_0110_muck+R_1010_muck) + R_1001_muck./(R_0110_muck+R_1001_muck) ...
            + R_1110_muck./(R_0110_muck+R_1110_muck) + R_1101_muck./(R_0110_muck+R_1101_muck) ...
            + R_1011_muck./(R_0110_muck+R_1011_muck) ...
            + R_muck./(R_0110_muck+R_muck)) ;
        
        dR_0110_eff = eta.*R_0110_muck - R_0110_eff.*(delta+ES_Cu_eff-ES_Cex_eff) ...
            + r.*(1-alpha_Oxy-alpha_Zn).*(1 - N_eff./N_max_eff).*R_0110_eff ...
            + (beta.*R_0110_eff).*(S_eff./(R_0110_eff+S_eff)...
            + R_0100_eff./(R_0110_eff+R_0100_eff) + R_0010_eff./(R_0110_eff+R_0010_eff))...
            + 2*beta.*R_0100_eff.*R_0010_eff./(R_0100_eff+R_0010_eff)...
            + beta.*R_0101_eff.*R_0010_eff./(R_0101_eff+R_0010_eff) ...
            + beta.*R_0011_eff.*R_0100_eff./(R_0011_eff+R_0100_eff) ...
            + beta.*R_0111_eff.*S_eff./(R_0111_eff+S_eff) ...
            - (beta.*R_0110_eff)*(R_1000_eff./(R_0110_eff+R_1000_eff)...
            + R_1100_eff./(R_0110_eff+R_1100_eff) ...
            + R_1010_eff./(R_0110_eff+R_1010_eff) + R_1001_eff./(R_0110_eff+R_1001_eff) ...
            + R_1110_eff./(R_0110_eff+R_1110_eff) + R_1101_eff./(R_0110_eff+R_1101_eff) ...
            + R_1011_eff./(R_0110_eff+R_1011_eff) ...
            + R_eff./(R_0110_eff+R_eff)) ;
        
        dR_0110_tank = epsilon*gamma.*R_0110_UR - R_0110_tank.*(delta+ES_Cu_tank-ES_Cex_tank)...
            + r.*(1-alpha_Oxy-alpha_Zn).*(1 - N_tank./N_max_tank).*R_0110_tank ...
            + (beta.*R_0110_tank).*(S_tank./(R_0110_tank+S_tank)...
            + R_0100_tank./(R_0110_tank+R_0100_tank) + R_0010_tank./(R_0110_tank+R_0010_tank))...
            + 2*beta.*R_0100_tank.*R_0010_tank./(R_0100_tank+R_0010_tank)...
            + beta.*R_0101_tank.*R_0010_tank./(R_0101_tank+R_0010_tank) ...
            + beta.*R_0011_tank.*R_0100_tank./(R_0011_tank+R_0100_tank) ...
            + beta.*R_0111_tank.*S_tank./(R_0111_tank+S_tank) ...
            - (beta.*R_0110_tank)*(R_1000_tank./(R_0110_tank+R_1000_tank)...
            + R_1100_tank./(R_0110_tank+R_1100_tank) ...
            + R_1010_tank./(R_0110_tank+R_1010_tank) + R_1001_tank./(R_0110_tank+R_1001_tank) ...
            + R_1110_tank./(R_0110_tank+R_1110_tank) + R_1101_tank./(R_0110_tank+R_1101_tank) ...
            + R_1011_tank./(R_0110_tank+R_1011_tank) ...
            + R_tank./(R_0110_tank+R_tank)) ;
        
    % Zinc & Cefalexin Resistant Bacteria Equations    
        dR_0101_dairy = nu*psi_Ecoli.*a - rho.*R_0101_dairy...
            + sigma.*R_0101_UR/2 - R_0101_dairy.*(delta+ES_Cu_dairy) ...
            + r.*(1-alpha_Zn-alpha_Cex).*(1 - N_dairy./N_max_dairy).*(1-ES_Oxy_dairy).*R_0101_dairy ...
            + beta.*R_0100_dairy.*R_0001_dairy./(R_0100_dairy+R_0001_dairy) ...
            + beta.*R_0101_dairy.*R_0001_dairy./(R_0101_dairy+R_0001_dairy) ...
            - (beta.*R_0101_dairy)*(R_1000_dairy./(R_0101_dairy+R_1000_dairy)...
            + R_0010_dairy./(R_0101_dairy+R_0010_dairy) + R_1100_dairy./(R_0101_dairy+R_1100_dairy) ...
            + R_1010_dairy./(R_0101_dairy+R_1010_dairy) + R_1001_dairy./(R_0101_dairy+R_1001_dairy) ...
            + R_0110_dairy./(R_0101_dairy+R_0110_dairy) + R_0011_dairy./(R_0101_dairy+R_0011_dairy) ...
            + R_1110_dairy./(R_0101_dairy+R_1110_dairy) + R_1101_dairy./(R_0101_dairy+R_1101_dairy) ...
            + R_1011_dairy./(R_0101_dairy+R_1011_dairy) + R_0111_dairy./(R_0101_dairy+R_0111_dairy) ...
            + R_dairy./(R_0101_dairy+R_dairy)) ;
        
        dR_0101_heifer = nu*psi_Ecoli.*b - rho.*R_0101_heifer ...
            + sigma.*R_0101_UR/2  - R_0101_heifer.*(delta+ES_Cu_heifer) ...
            + r.*(1-alpha_Zn-alpha_Cex).*(1 - N_heifer./N_max_heifer).*(1-ES_Oxy_heifer).*R_0101_heifer ...
            + beta.*R_0100_heifer.*R_0001_heifer./(R_0100_heifer+R_0001_heifer) ...
            + beta.*R_0101_heifer.*R_0001_heifer./(R_0101_heifer+R_0001_heifer) ...
            - (beta.*R_0101_heifer)*(R_1000_heifer./(R_0101_heifer+R_1000_heifer)...
            + R_0010_heifer./(R_0101_heifer+R_0010_heifer) + R_1100_heifer./(R_0101_heifer+R_1100_heifer) ...
            + R_1010_heifer./(R_0101_heifer+R_1010_heifer) + R_1001_heifer./(R_0101_heifer+R_1001_heifer) ...
            + R_0110_heifer./(R_0101_heifer+R_0110_heifer) + R_0011_heifer./(R_0101_heifer+R_0011_heifer) ...
            + R_1110_heifer./(R_0101_heifer+R_1110_heifer) + R_1101_heifer./(R_0101_heifer+R_1101_heifer) ...
            + R_1011_heifer./(R_0101_heifer+R_1011_heifer) + R_0111_heifer./(R_0101_heifer+R_0111_heifer) ...
            + R_heifer./(R_0101_heifer+R_heifer)) ;
        
        dR_0101_UR = rho*(R_0101_dairy+R_0101_heifer) - sigma.*R_0101_UR ...
            - gamma.*R_0101_UR - R_0101_UR.*(delta+ES_Cu_UR) ...
            + r.*(1-alpha_Zn-alpha_Cex).*(1 - N_UR./N_max_UR).*(1-ES_Oxy_UR).*R_0101_UR ...
            + beta.*R_0100_UR.*R_0001_UR./(R_0100_UR+R_0001_UR) ...
            + beta.*R_0101_UR.*R_0001_UR./(R_0101_UR+R_0001_UR) ...
            - (beta.*R_0101_UR)*(R_1000_UR./(R_0101_UR+R_1000_UR)...
            + R_0010_UR./(R_0101_UR+R_0010_UR) + R_1100_UR./(R_0101_UR+R_1100_UR) ...
            + R_1010_UR./(R_0101_UR+R_1010_UR) + R_1001_UR./(R_0101_UR+R_1001_UR) ...
            + R_0110_UR./(R_0101_UR+R_0110_UR) + R_0011_UR./(R_0101_UR+R_0011_UR) ...
            + R_1110_UR./(R_0101_UR+R_1110_UR) + R_1101_UR./(R_0101_UR+R_1101_UR) ...
            + R_1011_UR./(R_0101_UR+R_1011_UR) + R_0111_UR./(R_0101_UR+R_0111_UR) ...
            + R_UR./(R_0101_UR+R_UR)) ;
        
        dR_0101_muck = (1-epsilon)*gamma.*R_0101_UR - eta.*R_0101_muck...
            - kappa_muck.*R_0101_muck - R_0101_muck.*(delta+ES_Cu_muck) ...
            + r.*(1-alpha_Zn-alpha_Cex).*(1 - N_muck./N_max_muck).*(1-ES_Oxy_muck).*R_0101_muck ...
            + beta.*R_0100_muck.*R_0001_muck./(R_0100_muck+R_0001_muck) ...
            + beta.*R_0101_muck.*R_0001_muck./(R_0101_muck+R_0001_muck) ...
            - (beta.*R_0101_muck)*(R_1000_muck./(R_0101_muck+R_1000_muck)...
            + R_0010_muck./(R_0101_muck+R_0010_muck) + R_1100_muck./(R_0101_muck+R_1100_muck) ...
            + R_1010_muck./(R_0101_muck+R_1010_muck) + R_1001_muck./(R_0101_muck+R_1001_muck) ...
            + R_0110_muck./(R_0101_muck+R_0110_muck) + R_0011_muck./(R_0101_muck+R_0011_muck) ...
            + R_1110_muck./(R_0101_muck+R_1110_muck) + R_1101_muck./(R_0101_muck+R_1101_muck) ...
            + R_1011_muck./(R_0101_muck+R_1011_muck) + R_0111_muck./(R_0101_muck+R_0111_muck) ...
            + R_muck./(R_0101_muck+R_muck)) ;
        
        dR_0101_eff = eta.*R_0101_muck - R_0101_eff.*(delta+ES_Cu_eff) ...
            + r.*(1-alpha_Zn-alpha_Cex).*(1 - N_eff./N_max_eff).*(1-ES_Oxy_eff).*R_0101_eff ...
            + beta.*R_0100_eff.*R_0001_eff./(R_0100_eff+R_0001_eff) ...
            + beta.*R_0101_eff.*R_0001_eff./(R_0101_eff+R_0001_eff) ...
            - (beta.*R_0101_eff)*(R_1000_eff./(R_0101_eff+R_1000_eff)...
            + R_0010_eff./(R_0101_eff+R_0010_eff) + R_1100_eff./(R_0101_eff+R_1100_eff) ...
            + R_1010_eff./(R_0101_eff+R_1010_eff) + R_1001_eff./(R_0101_eff+R_1001_eff) ...
            + R_0110_eff./(R_0101_eff+R_0110_eff) + R_0011_eff./(R_0101_eff+R_0011_eff) ...
            + R_1110_eff./(R_0101_eff+R_1110_eff) + R_1101_eff./(R_0101_eff+R_1101_eff) ...
            + R_1011_eff./(R_0101_eff+R_1011_eff) + R_0111_eff./(R_0101_eff+R_0111_eff) ...
            + R_eff./(R_0101_eff+R_eff)) ;
        
        dR_0101_tank = epsilon*gamma.*R_0101_UR - R_0101_tank.*(delta+ES_Cu_tank)...
            + r.*(1-alpha_Zn-alpha_Cex).*(1 - N_tank./N_max_tank).*(1-ES_Oxy_tank).*R_0101_tank ...
            + beta.*R_0100_tank.*R_0001_tank./(R_0100_tank+R_0001_tank) ...
            + beta.*R_0101_tank.*R_0001_tank./(R_0101_tank+R_0001_tank) ...
            - (beta.*R_0101_tank)*(R_1000_tank./(R_0101_tank+R_1000_tank)...
            + R_0010_tank./(R_0101_tank+R_0010_tank) + R_1100_tank./(R_0101_tank+R_1100_tank) ...
            + R_1010_tank./(R_0101_tank+R_1010_tank) + R_1001_tank./(R_0101_tank+R_1001_tank) ...
            + R_0110_tank./(R_0101_tank+R_0110_tank) + R_0011_tank./(R_0101_tank+R_0011_tank) ...
            + R_1110_tank./(R_0101_tank+R_1110_tank) + R_1101_tank./(R_0101_tank+R_1101_tank) ...
            + R_1011_tank./(R_0101_tank+R_1011_tank) + R_0111_tank./(R_0101_tank+R_0111_tank) ...
            + R_tank./(R_0101_tank+R_tank)) ;
        
    % Oxytetracycline & Cefalexin Resistant Bacteria Equations      
        dR_0011_dairy = nu*psi_Ecoli.*a - rho.*R_0011_dairy...
            + sigma.*R_0011_UR/2 - R_0011_dairy.*(delta+ES_Cu_dairy+ES_Zn_dairy) ...
            + r.*(1-alpha_Oxy-alpha_Cex).*(1 - N_dairy./N_max_dairy).*R_0011_dairy ...
            + beta.*R_0010_dairy.*R_0001_dairy./(R_0010_dairy+R_0001_dairy) ...
            + beta.*R_0011_dairy.*R_0001_dairy./(R_0011_dairy+R_0001_dairy) ...
            - (beta.*R_0011_dairy)*(R_1000_dairy./(R_0011_dairy+R_1000_dairy)...
            + R_0100_dairy./(R_0011_dairy+R_0100_dairy) + R_1100_dairy./(R_0011_dairy+R_1100_dairy) ...
            + R_1010_dairy./(R_0011_dairy+R_1010_dairy) + R_1001_dairy./(R_0011_dairy+R_1001_dairy) ...
            + R_0110_dairy./(R_0011_dairy+R_0110_dairy) + R_0101_dairy./(R_0011_dairy+R_0101_dairy) ...
            + R_1110_dairy./(R_0011_dairy+R_1110_dairy) + R_1101_dairy./(R_0011_dairy+R_1101_dairy) ...
            + R_1011_dairy./(R_0011_dairy+R_1011_dairy) + R_0111_dairy./(R_0011_dairy+R_0111_dairy) ...
            + R_dairy./(R_0011_dairy+R_dairy)) ;
        
        dR_0011_heifer = nu*psi_Ecoli.*b - rho.*R_0011_heifer ...
            + sigma.*R_0011_UR/2  - R_0011_heifer.*(delta+ES_Cu_heifer+ES_Zn_heifer) ...
            + r.*(1-alpha_Oxy-alpha_Cex).*(1 - N_heifer./N_max_heifer).*R_0011_heifer ...
            + beta.*R_0010_heifer.*R_0001_heifer./(R_0010_heifer+R_0001_heifer) ...
            + beta.*R_0011_heifer.*R_0001_heifer./(R_0011_heifer+R_0001_heifer) ...
            - (beta.*R_0011_heifer)*(R_1000_heifer./(R_0011_heifer+R_1000_heifer)...
            + R_0100_heifer./(R_0011_heifer+R_0100_heifer) + R_1100_heifer./(R_0011_heifer+R_1100_heifer) ...
            + R_1010_heifer./(R_0011_heifer+R_1010_heifer) + R_1001_heifer./(R_0011_heifer+R_1001_heifer) ...
            + R_0110_heifer./(R_0011_heifer+R_0110_heifer) + R_0101_heifer./(R_0011_heifer+R_0101_heifer) ...
            + R_1110_heifer./(R_0011_heifer+R_1110_heifer) + R_1101_heifer./(R_0011_heifer+R_1101_heifer) ...
            + R_1011_heifer./(R_0011_heifer+R_1011_heifer) + R_0111_heifer./(R_0011_heifer+R_0111_heifer) ...
            + R_heifer./(R_0011_heifer+R_heifer)) ;
        
        dR_0011_UR = rho*(R_0011_dairy+R_0011_heifer) - sigma.*R_0011_UR ...
            - gamma.*R_0011_UR - R_0011_UR.*(delta+ES_Cu_UR+ES_Zn_UR) ...
            + r.*(1-alpha_Oxy-alpha_Cex).*(1 - N_UR./N_max_UR).*R_0011_UR ...
            + beta.*R_0010_UR.*R_0001_UR./(R_0010_UR+R_0001_UR) ...
            + beta.*R_0011_UR.*R_0001_UR./(R_0011_UR+R_0001_UR) ...
            - (beta.*R_0011_UR)*(R_1000_UR./(R_0011_UR+R_1000_UR)...
            + R_0100_UR./(R_0011_UR+R_0100_UR) + R_1100_UR./(R_0011_UR+R_1100_UR) ...
            + R_1010_UR./(R_0011_UR+R_1010_UR) + R_1001_UR./(R_0011_UR+R_1001_UR) ...
            + R_0110_UR./(R_0011_UR+R_0110_UR) + R_0101_UR./(R_0011_UR+R_0101_UR) ...
            + R_1110_UR./(R_0011_UR+R_1110_UR) + R_1101_UR./(R_0011_UR+R_1101_UR) ...
            + R_1011_UR./(R_0011_UR+R_1011_UR) + R_0111_UR./(R_0011_UR+R_0111_UR) ...
            + R_UR./(R_0011_UR+R_UR)) ;
        
        dR_0011_muck = (1-epsilon)*gamma.*R_0011_UR - eta.*R_0011_muck...
            - kappa_muck.*R_0011_muck - R_0011_muck.*(delta+ES_Cu_muck+ES_Zn_muck) ...
            + r.*(1-alpha_Oxy-alpha_Cex).*(1 - N_muck./N_max_muck).*R_0011_muck ...
            + beta.*R_0010_muck.*R_0001_muck./(R_0010_muck+R_0001_muck) ...
            + beta.*R_0011_muck.*R_0001_muck./(R_0011_muck+R_0001_muck) ...
            - (beta.*R_0011_muck)*(R_1000_muck./(R_0011_muck+R_1000_muck)...
            + R_0100_muck./(R_0011_muck+R_0100_muck) + R_1100_muck./(R_0011_muck+R_1100_muck) ...
            + R_1010_muck./(R_0011_muck+R_1010_muck) + R_1001_muck./(R_0011_muck+R_1001_muck) ...
            + R_0110_muck./(R_0011_muck+R_0110_muck) + R_0101_muck./(R_0011_muck+R_0101_muck) ...
            + R_1110_muck./(R_0011_muck+R_1110_muck) + R_1101_muck./(R_0011_muck+R_1101_muck) ...
            + R_1011_muck./(R_0011_muck+R_1011_muck) + R_0111_muck./(R_0011_muck+R_0111_muck) ...
            + R_muck./(R_0011_muck+R_muck)) ;
        
        dR_0011_eff = eta.*R_0011_muck - R_0011_eff.*(delta+ES_Cu_eff+ES_Zn_eff) ...
            + r.*(1-alpha_Oxy-alpha_Cex).*(1 - N_eff./N_max_eff).*R_0011_eff ...
            + beta.*R_0010_eff.*R_0001_eff./(R_0010_eff+R_0001_eff) ...
            + beta.*R_0011_eff.*R_0001_eff./(R_0011_eff+R_0001_eff) ...
            - (beta.*R_0011_eff)*(R_1000_eff./(R_0011_eff+R_1000_eff)...
            + R_0100_eff./(R_0011_eff+R_0100_eff) + R_1100_eff./(R_0011_eff+R_1100_eff) ...
            + R_1010_eff./(R_0011_eff+R_1010_eff) + R_1001_eff./(R_0011_eff+R_1001_eff) ...
            + R_0110_eff./(R_0011_eff+R_0110_eff) + R_0101_eff./(R_0011_eff+R_0101_eff) ...
            + R_1110_eff./(R_0011_eff+R_1110_eff) + R_1101_eff./(R_0011_eff+R_1101_eff) ...
            + R_1011_eff./(R_0011_eff+R_1011_eff) + R_0111_eff./(R_0011_eff+R_0111_eff) ...
            + R_eff./(R_0011_eff+R_eff)) ;
        
        dR_0011_tank = epsilon*gamma.*R_0011_UR - R_0011_tank.*(delta+ES_Cu_tank+ES_Zn_tank)...
            + r.*(1-alpha_Oxy-alpha_Cex).*(1 - N_tank./N_max_tank).*R_0011_tank ...
            + beta.*R_0010_tank.*R_0001_tank./(R_0010_tank+R_0001_tank) ...
            + beta.*R_0011_tank.*R_0001_tank./(R_0011_tank+R_0001_tank) ...
            - (beta.*R_0011_tank)*(R_1000_tank./(R_0011_tank+R_1000_tank)...
            + R_0100_tank./(R_0011_tank+R_0100_tank) + R_1100_tank./(R_0011_tank+R_1100_tank) ...
            + R_1010_tank./(R_0011_tank+R_1010_tank) + R_1001_tank./(R_0011_tank+R_1001_tank) ...
            + R_0110_tank./(R_0011_tank+R_0110_tank) + R_0101_tank./(R_0011_tank+R_0101_tank) ...
            + R_1110_tank./(R_0011_tank+R_1110_tank) + R_1101_tank./(R_0011_tank+R_1101_tank) ...
            + R_1011_tank./(R_0011_tank+R_1011_tank) + R_0111_tank./(R_0011_tank+R_0111_tank) ...
            + R_tank./(R_0011_tank+R_tank)) ;
        
    % Copper, Zinc & Oxytetracycline Resistant Bacteria Equations 
        dR_1110_dairy = nu*psi_Ecoli.*a - rho.*R_1110_dairy...
            + sigma.*R_1110_UR/2 - R_1110_dairy.*(delta+ES_Cex_dairy) ...
            + r.*(1-alpha_Cu-alpha_Zn-alpha_Oxy).*(1 - N_dairy./N_max_dairy).*R_1110_dairy ...
            + (beta.*R_1110_dairy).*(S_dairy./(R_1110_dairy+S_dairy) ...
            + R_1000_dairy./(R_1110_dairy+R_1000_dairy) + R_0100_dairy./(R_1110_dairy+R_0100_dairy) ...
            + R_0010_dairy./(R_1110_dairy+R_0010_dairy) + R_1100_dairy./(R_1110_dairy+R_1100_dairy) ...
            + R_1010_dairy./(R_1110_dairy+R_1010_dairy) + R_0110_dairy./(R_1110_dairy+R_0110_dairy) ) ...
            + (2*beta).*(R_1100_dairy.*R_0010_dairy./(R_1100_dairy+R_0010_dairy)...
            + R_1010_dairy.*R_0100_dairy./(R_1010_dairy+R_0100_dairy) ...
            + R_0110_dairy.*R_1000_dairy./(R_0110_dairy+R_1000_dairy)...
            + R_1100_dairy.*R_0110_dairy./(R_1100_dairy+R_0110_dairy) ...
            + R_1100_dairy.*R_1010_dairy./(R_1100_dairy+R_1010_dairy) ...
            + R_1010_dairy.*R_0110_dairy./(R_1010_dairy+R_0110_dairy))...
            + beta.*R_dairy.*(S_dairy./(R_dairy+S_dairy) + R_1000_dairy./(R_dairy+R_1000_dairy)...
             + R_0100_dairy./(R_dairy+R_0100_dairy) + R_0010_dairy./(R_dairy+R_0010_dairy)...
             + R_1100_dairy./(R_dairy+R_1100_dairy) + R_1010_dairy./(R_dairy+R_1010_dairy)...
             + R_0110_dairy./(R_dairy+R_0110_dairy)) ...
            + beta.*R_1101_dairy.*(R_0010_dairy./(R_1101_dairy+R_0010_dairy) ...
             + R_1010_dairy./(R_1101_dairy+R_1010_dairy) + R_0110_dairy./(R_1101_dairy+R_0110_dairy)) ...
            + beta.*R_1011_dairy.*(R_0100_dairy./(R_1011_dairy+R_0100_dairy) ...
             + R_1100_dairy./(R_1011_dairy+R_1100_dairy) + R_0110_dairy./(R_1011_dairy+R_0110_dairy)) ...
            + beta.*R_0111_dairy.*(R_1000_dairy./(R_0111_dairy+R_1000_dairy) ...
             + R_1100_dairy./(R_0111_dairy+R_1100_dairy) + R_1010_dairy./(R_0111_dairy+R_1010_dairy)) ...
            + beta.*R_1001_dairy.*R_0110_dairy./(R_1001_dairy+R_0110_dairy) ...
            + beta.*R_0101_dairy.*R_1010_dairy./(R_0101_dairy+R_1010_dairy) ...
            + beta.*R_0011_dairy.*R_1100_dairy./(R_0011_dairy+R_1010_dairy);
        
        dR_1110_heifer = nu*psi_Ecoli.*b - rho.*R_1110_heifer ...
            + sigma.*R_1110_UR/2  - R_1110_heifer.*(delta+ES_Cex_heifer) ...
            + r.*(1-alpha_Cu-alpha_Zn-alpha_Oxy).*(1 - N_heifer./N_max_heifer).*R_1110_heifer ...
            + (beta.*R_1110_heifer).*(S_heifer./(R_1110_heifer+S_heifer) ...
            + R_1000_heifer./(R_1110_heifer+R_1000_heifer) + R_0100_heifer./(R_1110_heifer+R_0100_heifer) ...
            + R_0010_heifer./(R_1110_heifer+R_0010_heifer) + R_1100_heifer./(R_1110_heifer+R_1100_heifer) ...
            + R_1010_heifer./(R_1110_heifer+R_1010_heifer) + R_0110_heifer./(R_1110_heifer+R_0110_heifer) ) ...
            + (2*beta).*(R_1100_heifer.*R_0010_heifer./(R_1100_heifer+R_0010_heifer)...
            + R_1010_heifer.*R_0100_heifer./(R_1010_heifer+R_0100_heifer) ...
            + R_0110_heifer.*R_1000_heifer./(R_0110_heifer+R_1000_heifer)...
            + R_1100_heifer.*R_0110_heifer./(R_1100_heifer+R_0110_heifer) ...
            + R_1100_heifer.*R_1010_heifer./(R_1100_heifer+R_1010_heifer) ...
            + R_1010_heifer.*R_0110_heifer./(R_1010_heifer+R_0110_heifer))...
            + beta.*R_heifer.*(S_heifer./(R_heifer+S_heifer) + R_1000_heifer./(R_heifer+R_1000_heifer)...
             + R_0100_heifer./(R_heifer+R_0100_heifer) + R_0010_heifer./(R_heifer+R_0010_heifer)...
             + R_1100_heifer./(R_heifer+R_1100_heifer) + R_1010_heifer./(R_heifer+R_1010_heifer)...
             + R_0110_heifer./(R_heifer+R_0110_heifer)) ...
            + beta.*R_1101_heifer.*(R_0010_heifer./(R_1101_heifer+R_0010_heifer) ...
             + R_1010_heifer./(R_1101_heifer+R_1010_heifer) + R_0110_heifer./(R_1101_heifer+R_0110_heifer)) ...
            + beta.*R_1011_heifer.*(R_0100_heifer./(R_1011_heifer+R_0100_heifer) ...
             + R_1100_heifer./(R_1011_heifer+R_1100_heifer) + R_0110_heifer./(R_1011_heifer+R_0110_heifer)) ...
            + beta.*R_0111_heifer.*(R_1000_heifer./(R_0111_heifer+R_1000_heifer) ...
             + R_1100_heifer./(R_0111_heifer+R_1100_heifer) + R_1010_heifer./(R_0111_heifer+R_1010_heifer)) ...
            + beta.*R_1001_heifer.*R_0110_heifer./(R_1001_heifer+R_0110_heifer) ...
            + beta.*R_0101_heifer.*R_1010_heifer./(R_0101_heifer+R_1010_heifer) ...
            + beta.*R_0011_heifer.*R_1100_heifer./(R_0011_heifer+R_1010_heifer);
        
        dR_1110_UR = rho*(R_1110_dairy+R_1110_heifer) - sigma.*R_1110_UR ...
            - gamma.*R_1110_UR - R_1110_UR.*(delta+ES_Cex_UR) ...
            + r.*(1-alpha_Cu-alpha_Zn-alpha_Oxy).*(1 - N_UR./N_max_UR).*R_1110_UR ...
            + (beta.*R_1110_UR).*(S_UR./(R_1110_UR+S_UR) ...
            + R_1000_UR./(R_1110_UR+R_1000_UR) + R_0100_UR./(R_1110_UR+R_0100_UR) ...
            + R_0010_UR./(R_1110_UR+R_0010_UR) + R_1100_UR./(R_1110_UR+R_1100_UR) ...
            + R_1010_UR./(R_1110_UR+R_1010_UR) + R_0110_UR./(R_1110_UR+R_0110_UR) ) ...
            + (2*beta).*(R_1100_UR.*R_0010_UR./(R_1100_UR+R_0010_UR)...
            + R_1010_UR.*R_0100_UR./(R_1010_UR+R_0100_UR) ...
            + R_0110_UR.*R_1000_UR./(R_0110_UR+R_1000_UR)...
            + R_1100_UR.*R_0110_UR./(R_1100_UR+R_0110_UR) ...
            + R_1100_UR.*R_1010_UR./(R_1100_UR+R_1010_UR) ...
            + R_1010_UR.*R_0110_UR./(R_1010_UR+R_0110_UR))...
            + beta.*R_UR.*(S_UR./(R_UR+S_UR) + R_1000_UR./(R_UR+R_1000_UR)...
             + R_0100_UR./(R_UR+R_0100_UR) + R_0010_UR./(R_UR+R_0010_UR)...
             + R_1100_UR./(R_UR+R_1100_UR) + R_1010_UR./(R_UR+R_1010_UR)...
             + R_0110_UR./(R_UR+R_0110_UR)) ...
            + beta.*R_1101_UR.*(R_0010_UR./(R_1101_UR+R_0010_UR) ...
             + R_1010_UR./(R_1101_UR+R_1010_UR) + R_0110_UR./(R_1101_UR+R_0110_UR)) ...
            + beta.*R_1011_UR.*(R_0100_UR./(R_1011_UR+R_0100_UR) ...
             + R_1100_UR./(R_1011_UR+R_1100_UR) + R_0110_UR./(R_1011_UR+R_0110_UR)) ...
            + beta.*R_0111_UR.*(R_1000_UR./(R_0111_UR+R_1000_UR) ...
             + R_1100_UR./(R_0111_UR+R_1100_UR) + R_1010_UR./(R_0111_UR+R_1010_UR)) ...
            + beta.*R_1001_UR.*R_0110_UR./(R_1001_UR+R_0110_UR) ...
            + beta.*R_0101_UR.*R_1010_UR./(R_0101_UR+R_1010_UR) ...
            + beta.*R_0011_UR.*R_1100_UR./(R_0011_UR+R_1010_UR);
        
        dR_1110_muck = (1-epsilon)*gamma.*R_1110_UR - eta.*R_1110_muck...
            - kappa_muck.*R_1110_muck - R_1110_muck.*(delta+ES_Cex_muck) ...
            + r.*(1-alpha_Cu-alpha_Zn-alpha_Oxy).*(1 - N_muck./N_max_muck).*R_1110_muck ...
            + (beta.*R_1110_muck).*(S_muck./(R_1110_muck+S_muck) ...
            + R_1000_muck./(R_1110_muck+R_1000_muck) + R_0100_muck./(R_1110_muck+R_0100_muck) ...
            + R_0010_muck./(R_1110_muck+R_0010_muck) + R_1100_muck./(R_1110_muck+R_1100_muck) ...
            + R_1010_muck./(R_1110_muck+R_1010_muck) + R_0110_muck./(R_1110_muck+R_0110_muck) ) ...
            + (2*beta).*(R_1100_muck.*R_0010_muck./(R_1100_muck+R_0010_muck)...
            + R_1010_muck.*R_0100_muck./(R_1010_muck+R_0100_muck) ...
            + R_0110_muck.*R_1000_muck./(R_0110_muck+R_1000_muck)...
            + R_1100_muck.*R_0110_muck./(R_1100_muck+R_0110_muck) ...
            + R_1100_muck.*R_1010_muck./(R_1100_muck+R_1010_muck) ...
            + R_1010_muck.*R_0110_muck./(R_1010_muck+R_0110_muck))...
            + beta.*R_muck.*(S_muck./(R_muck+S_muck) + R_1000_muck./(R_muck+R_1000_muck)...
             + R_0100_muck./(R_muck+R_0100_muck) + R_0010_muck./(R_muck+R_0010_muck)...
             + R_1100_muck./(R_muck+R_1100_muck) + R_1010_muck./(R_muck+R_1010_muck)...
             + R_0110_muck./(R_muck+R_0110_muck)) ...
            + beta.*R_1101_muck.*(R_0010_muck./(R_1101_muck+R_0010_muck) ...
             + R_1010_muck./(R_1101_muck+R_1010_muck) + R_0110_muck./(R_1101_muck+R_0110_muck)) ...
            + beta.*R_1011_muck.*(R_0100_muck./(R_1011_muck+R_0100_muck) ...
             + R_1100_muck./(R_1011_muck+R_1100_muck) + R_0110_muck./(R_1011_muck+R_0110_muck)) ...
            + beta.*R_0111_muck.*(R_1000_muck./(R_0111_muck+R_1000_muck) ...
             + R_1100_muck./(R_0111_muck+R_1100_muck) + R_1010_muck./(R_0111_muck+R_1010_muck)) ...
            + beta.*R_1001_muck.*R_0110_muck./(R_1001_muck+R_0110_muck) ...
            + beta.*R_0101_muck.*R_1010_muck./(R_0101_muck+R_1010_muck) ...
            + beta.*R_0011_muck.*R_1100_muck./(R_0011_muck+R_1010_muck);
        
        dR_1110_eff = eta.*R_1110_muck - R_1110_eff.*(delta+ES_Cex_eff) ...
            + r.*(1-alpha_Cu-alpha_Zn-alpha_Oxy).*(1 - N_eff./N_max_eff).*R_1110_eff ...
            + (beta.*R_1110_eff).*(S_eff./(R_1110_eff+S_eff) ...
            + R_1000_eff./(R_1110_eff+R_1000_eff) + R_0100_eff./(R_1110_eff+R_0100_eff) ...
            + R_0010_eff./(R_1110_eff+R_0010_eff) + R_1100_eff./(R_1110_eff+R_1100_eff) ...
            + R_1010_eff./(R_1110_eff+R_1010_eff) + R_0110_eff./(R_1110_eff+R_0110_eff) ) ...
            + (2*beta).*(R_1100_eff.*R_0010_eff./(R_1100_eff+R_0010_eff)...
            + R_1010_eff.*R_0100_eff./(R_1010_eff+R_0100_eff) ...
            + R_0110_eff.*R_1000_eff./(R_0110_eff+R_1000_eff)...
            + R_1100_eff.*R_0110_eff./(R_1100_eff+R_0110_eff) ...
            + R_1100_eff.*R_1010_eff./(R_1100_eff+R_1010_eff) ...
            + R_1010_eff.*R_0110_eff./(R_1010_eff+R_0110_eff))...
            + beta.*R_eff.*(S_eff./(R_eff+S_eff) + R_1000_eff./(R_eff+R_1000_eff)...
             + R_0100_eff./(R_eff+R_0100_eff) + R_0010_eff./(R_eff+R_0010_eff)...
             + R_1100_eff./(R_eff+R_1100_eff) + R_1010_eff./(R_eff+R_1010_eff)...
             + R_0110_eff./(R_eff+R_0110_eff)) ...
            + beta.*R_1101_eff.*(R_0010_eff./(R_1101_eff+R_0010_eff) ...
             + R_1010_eff./(R_1101_eff+R_1010_eff) + R_0110_eff./(R_1101_eff+R_0110_eff)) ...
            + beta.*R_1011_eff.*(R_0100_eff./(R_1011_eff+R_0100_eff) ...
             + R_1100_eff./(R_1011_eff+R_1100_eff) + R_0110_eff./(R_1011_eff+R_0110_eff)) ...
            + beta.*R_0111_eff.*(R_1000_eff./(R_0111_eff+R_1000_eff) ...
             + R_1100_eff./(R_0111_eff+R_1100_eff) + R_1010_eff./(R_0111_eff+R_1010_eff)) ...
            + beta.*R_1001_eff.*R_0110_eff./(R_1001_eff+R_0110_eff) ...
            + beta.*R_0101_eff.*R_1010_eff./(R_0101_eff+R_1010_eff) ...
            + beta.*R_0011_eff.*R_1100_eff./(R_0011_eff+R_1010_eff);
        
        dR_1110_tank = epsilon*gamma.*R_1110_UR - R_1110_tank.*(delta+ES_Cex_tank)...
            + r.*(1-alpha_Cu-alpha_Zn-alpha_Oxy).*(1 - N_tank./N_max_tank).*R_1110_tank ...
            + (beta.*R_1110_tank).*(S_tank./(R_1110_tank+S_tank) ...
            + R_1000_tank./(R_1110_tank+R_1000_tank) + R_0100_tank./(R_1110_tank+R_0100_tank) ...
            + R_0010_tank./(R_1110_tank+R_0010_tank) + R_1100_tank./(R_1110_tank+R_1100_tank) ...
            + R_1010_tank./(R_1110_tank+R_1010_tank) + R_0110_tank./(R_1110_tank+R_0110_tank) ) ...
            + (2*beta).*(R_1100_tank.*R_0010_tank./(R_1100_tank+R_0010_tank)...
            + R_1010_tank.*R_0100_tank./(R_1010_tank+R_0100_tank) ...
            + R_0110_tank.*R_1000_tank./(R_0110_tank+R_1000_tank)...
            + R_1100_tank.*R_0110_tank./(R_1100_tank+R_0110_tank) ...
            + R_1100_tank.*R_1010_tank./(R_1100_tank+R_1010_tank) ...
            + R_1010_tank.*R_0110_tank./(R_1010_tank+R_0110_tank))...
            + beta.*R_tank.*(S_tank./(R_tank+S_tank) + R_1000_tank./(R_tank+R_1000_tank)...
             + R_0100_tank./(R_tank+R_0100_tank) + R_0010_tank./(R_tank+R_0010_tank)...
             + R_1100_tank./(R_tank+R_1100_tank) + R_1010_tank./(R_tank+R_1010_tank)...
             + R_0110_tank./(R_tank+R_0110_tank)) ...
            + beta.*R_1101_tank.*(R_0010_tank./(R_1101_tank+R_0010_tank) ...
             + R_1010_tank./(R_1101_tank+R_1010_tank) + R_0110_tank./(R_1101_tank+R_0110_tank)) ...
            + beta.*R_1011_tank.*(R_0100_tank./(R_1011_tank+R_0100_tank) ...
             + R_1100_tank./(R_1011_tank+R_1100_tank) + R_0110_tank./(R_1011_tank+R_0110_tank)) ...
            + beta.*R_0111_tank.*(R_1000_tank./(R_0111_tank+R_1000_tank) ...
             + R_1100_tank./(R_0111_tank+R_1100_tank) + R_1010_tank./(R_0111_tank+R_1010_tank)) ...
            + beta.*R_1001_tank.*R_0110_tank./(R_1001_tank+R_0110_tank) ...
            + beta.*R_0101_tank.*R_1010_tank./(R_0101_tank+R_1010_tank) ...
            + beta.*R_0011_tank.*R_1100_tank./(R_0011_tank+R_1010_tank); 
        
    % Copper, Zinc & cefalexin Resistant Bacteria Equations    
        dR_1101_dairy = nu*psi_Ecoli.*a - rho.*R_1101_dairy...
            + sigma.*R_1101_UR/2 - delta.*R_1101_dairy ...
            + r.*(1-alpha_Cu-alpha_Zn-alpha_Cex).*(1 - N_dairy./N_max_dairy).*(1-ES_Oxy_dairy).*R_1101_dairy ...
            + beta.*R_1101_dairy.*(R_1000_dairy./(R_1101_dairy+R_1000_dairy) ...
             + R_0100_dairy./(R_1101_dairy+R_0100_dairy) + R_0001_dairy./(R_1101_dairy+R_0001_dairy) ...
             + R_1100_dairy./(R_1101_dairy+R_1100_dairy) + R_1001_dairy./(R_1101_dairy+R_1001_dairy) ... 
             + R_0101_dairy./(R_1101_dairy+R_0101_dairy)) ...
            + beta.*R_1000_dairy.*R_0101_dairy./(R_1000_dairy+R_0101_dairy)...
            + beta.*R_0100_dairy.*R_1001_dairy./(R_0100_dairy+R_1001_dairy)...
            + beta.*R_0001_dairy.*R_1100_dairy./(R_0001_dairy+R_1100_dairy)...
            + 2.*beta.*R_1001_dairy.*R_0101_dairy./(R_1001_dairy+R_0101_dairy)...
            - (beta.*R_1101_dairy)*(R_0010_dairy./(R_1101_dairy+R_0010_dairy)...
            + R_1010_dairy./(R_1101_dairy+R_1010_dairy) + R_0110_dairy./(R_1101_dairy+R_0110_dairy) ...
            + R_0011_dairy./(R_1101_dairy+R_0011_dairy) + R_1110_dairy./(R_1101_dairy+R_1110_dairy) ...
            + R_1011_dairy./(R_1101_dairy+R_1011_dairy) + R_0111_dairy./(R_1101_dairy+R_0111_dairy) ...
            + R_dairy./(R_1101_dairy+R_dairy)) ;
        
        dR_1101_heifer = nu*psi_Ecoli.*b - rho.*R_1101_heifer ...
            + sigma.*R_1101_UR/2  - delta.*R_1101_heifer ...
            + r.*(1-alpha_Cu-alpha_Zn-alpha_Cex).*(1 - N_heifer./N_max_heifer).*(1-ES_Oxy_heifer).*R_1101_heifer ...
            + beta.*R_1101_heifer.*(R_1000_heifer./(R_1101_heifer+R_1000_heifer) ...
             + R_0100_heifer./(R_1101_heifer+R_0100_heifer) + R_0001_heifer./(R_1101_heifer+R_0001_heifer) ...
             + R_1100_heifer./(R_1101_heifer+R_1100_heifer) + R_1001_heifer./(R_1101_heifer+R_1001_heifer) ... 
             + R_0101_heifer./(R_1101_heifer+R_0101_heifer)) ...
            + beta.*R_1000_heifer.*R_0101_heifer./(R_1000_heifer+R_0101_heifer)...
            + beta.*R_0100_heifer.*R_1001_heifer./(R_0100_heifer+R_1001_heifer)...
            + beta.*R_0001_heifer.*R_1100_heifer./(R_0001_heifer+R_1100_heifer)...
            + 2.*beta.*R_1001_heifer.*R_0101_heifer./(R_1001_heifer+R_0101_heifer)...
            - (beta.*R_1101_heifer)*(R_0010_heifer./(R_1101_heifer+R_0010_heifer)...
            + R_1010_heifer./(R_1101_heifer+R_1010_heifer) + R_0110_heifer./(R_1101_heifer+R_0110_heifer) ...
            + R_0011_heifer./(R_1101_heifer+R_0011_heifer) + R_1110_heifer./(R_1101_heifer+R_1110_heifer) ...
            + R_1011_heifer./(R_1101_heifer+R_1011_heifer) + R_0111_heifer./(R_1101_heifer+R_0111_heifer) ...
            + R_heifer./(R_1101_heifer+R_heifer)) ;
        
        dR_1101_UR = rho*(R_1101_dairy+R_1101_heifer) - sigma.*R_1101_UR ...
            - gamma.*R_1101_UR - delta*R_1101_UR ...
            + r.*(1-alpha_Cu-alpha_Zn-alpha_Cex).*(1 - N_UR./N_max_UR).*(1-ES_Oxy_UR).*R_1101_UR ...
            + beta.*R_1101_UR.*(R_1000_UR./(R_1101_UR+R_1000_UR) ...
             + R_0100_UR./(R_1101_UR+R_0100_UR) + R_0001_UR./(R_1101_UR+R_0001_UR) ...
             + R_1100_UR./(R_1101_UR+R_1100_UR) + R_1001_UR./(R_1101_UR+R_1001_UR) ... 
             + R_0101_UR./(R_1101_UR+R_0101_UR)) ...
            + beta.*R_1000_UR.*R_0101_UR./(R_1000_UR+R_0101_UR)...
            + beta.*R_0100_UR.*R_1001_UR./(R_0100_UR+R_1001_UR)...
            + beta.*R_0001_UR.*R_1100_UR./(R_0001_UR+R_1100_UR)...
            + 2.*beta.*R_1001_UR.*R_0101_UR./(R_1001_UR+R_0101_UR)...
            - (beta.*R_1101_UR)*(R_0010_UR./(R_1101_UR+R_0010_UR)...
            + R_1010_UR./(R_1101_UR+R_1010_UR) + R_0110_UR./(R_1101_UR+R_0110_UR) ...
            + R_0011_UR./(R_1101_UR+R_0011_UR) + R_1110_UR./(R_1101_UR+R_1110_UR) ...
            + R_1011_UR./(R_1101_UR+R_1011_UR) + R_0111_UR./(R_1101_UR+R_0111_UR) ...
            + R_UR./(R_1101_UR+R_UR)) ;
        
        dR_1101_muck = (1-epsilon)*gamma.*R_1101_UR - eta.*R_1101_muck...
            - kappa_muck.*R_1101_muck - delta*R_1101_muck ...
            + r.*(1-alpha_Cu-alpha_Zn-alpha_Cex).*(1 - N_muck./N_max_muck).*(1-ES_Oxy_muck).*R_1101_muck ...
            + beta.*R_1101_muck.*(R_1000_muck./(R_1101_muck+R_1000_muck) ...
             + R_0100_muck./(R_1101_muck+R_0100_muck) + R_0001_muck./(R_1101_muck+R_0001_muck) ...
             + R_1100_muck./(R_1101_muck+R_1100_muck) + R_1001_muck./(R_1101_muck+R_1001_muck) ... 
             + R_0101_muck./(R_1101_muck+R_0101_muck)) ...
            + beta.*R_1000_muck.*R_0101_muck./(R_1000_muck+R_0101_muck)...
            + beta.*R_0100_muck.*R_1001_muck./(R_0100_muck+R_1001_muck)...
            + beta.*R_0001_muck.*R_1100_muck./(R_0001_muck+R_1100_muck)...
            + 2.*beta.*R_1001_muck.*R_0101_muck./(R_1001_muck+R_0101_muck)...
            - (beta.*R_1101_muck)*(R_0010_muck./(R_1101_muck+R_0010_muck)...
            + R_1010_muck./(R_1101_muck+R_1010_muck) + R_0110_muck./(R_1101_muck+R_0110_muck) ...
            + R_0011_muck./(R_1101_muck+R_0011_muck) + R_1110_muck./(R_1101_muck+R_1110_muck) ...
            + R_1011_muck./(R_1101_muck+R_1011_muck) + R_0111_muck./(R_1101_muck+R_0111_muck) ...
            + R_muck./(R_1101_muck+R_muck)) ;
        
        dR_1101_eff = eta.*R_1101_muck - delta.*R_1101_eff ...
            + r.*(1-alpha_Cu-alpha_Zn-alpha_Cex).*(1 - N_eff./N_max_eff).*(1-ES_Oxy_eff).*R_1101_eff ...
            + beta.*R_1101_eff.*(R_1000_eff./(R_1101_eff+R_1000_eff) ...
             + R_0100_eff./(R_1101_eff+R_0100_eff) + R_0001_eff./(R_1101_eff+R_0001_eff) ...
             + R_1100_eff./(R_1101_eff+R_1100_eff) + R_1001_eff./(R_1101_eff+R_1001_eff) ... 
             + R_0101_eff./(R_1101_eff+R_0101_eff)) ...
            + beta.*R_1000_eff.*R_0101_eff./(R_1000_eff+R_0101_eff)...
            + beta.*R_0100_eff.*R_1001_eff./(R_0100_eff+R_1001_eff)...
            + beta.*R_0001_eff.*R_1100_eff./(R_0001_eff+R_1100_eff)...
            + 2.*beta.*R_1001_eff.*R_0101_eff./(R_1001_eff+R_0101_eff)...
            - (beta.*R_1101_eff)*(R_0010_eff./(R_1101_eff+R_0010_eff)...
            + R_1010_eff./(R_1101_eff+R_1010_eff) + R_0110_eff./(R_1101_eff+R_0110_eff) ...
            + R_0011_eff./(R_1101_eff+R_0011_eff) + R_1110_eff./(R_1101_eff+R_1110_eff) ...
            + R_1011_eff./(R_1101_eff+R_1011_eff) + R_0111_eff./(R_1101_eff+R_0111_eff) ...
            + R_eff./(R_1101_eff+R_eff)) ;
        
        dR_1101_tank = epsilon*gamma.*R_1101_UR - delta*R_1101_tank...
            + r.*(1-alpha_Cu-alpha_Zn-alpha_Cex).*(1 - N_tank./N_max_tank).*(1-ES_Oxy_tank).*R_1101_tank ...
            + beta.*R_1101_tank.*(R_1000_tank./(R_1101_tank+R_1000_tank) ...
             + R_0100_tank./(R_1101_tank+R_0100_tank) + R_0001_tank./(R_1101_tank+R_0001_tank) ...
             + R_1100_tank./(R_1101_tank+R_1100_tank) + R_1001_tank./(R_1101_tank+R_1001_tank) ... 
             + R_0101_tank./(R_1101_tank+R_0101_tank)) ...
            + beta.*R_1000_tank.*R_0101_tank./(R_1000_tank+R_0101_tank)...
            + beta.*R_0100_tank.*R_1001_tank./(R_0100_tank+R_1001_tank)...
            + beta.*R_0001_tank.*R_1100_tank./(R_0001_tank+R_1100_tank)...
            + 2.*beta.*R_1001_tank.*R_0101_tank./(R_1001_tank+R_0101_tank)...
            - (beta.*R_1101_tank)*(R_0010_tank./(R_1101_tank+R_0010_tank)...
            + R_1010_tank./(R_1101_tank+R_1010_tank) + R_0110_tank./(R_1101_tank+R_0110_tank) ...
            + R_0011_tank./(R_1101_tank+R_0011_tank) + R_1110_tank./(R_1101_tank+R_1110_tank) ...
            + R_1011_tank./(R_1101_tank+R_1011_tank) + R_0111_tank./(R_1101_tank+R_0111_tank) ...
            + R_tank./(R_1101_tank+R_tank)) ;
        
    % Copper, Oxytetracycline & Cefalexin Resistant Bacteria Equations   
        dR_1011_dairy = nu*psi_Ecoli.*a - rho.*R_1011_dairy...
            + sigma.*R_1011_UR/2 - R_1011_dairy.*(delta+ES_Zn_dairy) ...
            + r.*(1-alpha_Cu-alpha_Oxy-alpha_Cex).*(1 - N_dairy./N_max_dairy).*R_1011_dairy ...
            + (beta.*R_1011_dairy).*(R_1000_dairy./(R_1011_dairy+R_1000_dairy) ...
             + R_0010_dairy./(R_1011_dairy+R_0010_dairy) + R_0001_dairy./(R_1011_dairy+R_0001_dairy) ...
             + R_1010_dairy./(R_1011_dairy+R_1010_dairy) + R_1001_dairy./(R_1011_dairy+R_1001_dairy) ...
             + R_0011_dairy./(R_1011_dairy+R_0011_dairy)) ...
            + beta.*R_1000_dairy.*R_0011_dairy./(R_1000_dairy+R_0011_dairy)...
            + beta.*R_0010_dairy.*R_1001_dairy./(R_0010_dairy+R_1001_dairy)...
            + beta.*R_0001_dairy.*R_1010_dairy./(R_0001_dairy+R_1010_dairy)...
            + 2.*beta.*R_1001_dairy.*R_0011_dairy./(R_1001_dairy+R_0011_dairy)...
            - (beta.*R_1011_dairy)*(R_0100_dairy./(R_1011_dairy+R_0100_dairy)...
            + R_1100_dairy./(R_1011_dairy+R_1100_dairy) + R_0110_dairy./(R_1011_dairy+R_0110_dairy)...
            + R_0101_dairy./(R_1011_dairy+R_0101_dairy) + R_1110_dairy./(R_1011_dairy+R_1110_dairy) ...
            + R_1101_dairy./(R_1011_dairy+R_1101_dairy) + R_0111_dairy./(R_1011_dairy+R_0111_dairy) ...
            + R_dairy./(R_1011_dairy+R_dairy)) ;
        
        dR_1011_heifer = nu*psi_Ecoli.*b - rho.*R_1011_heifer ...
            + sigma.*R_1011_UR/2  - R_1011_heifer.*(delta+ES_Zn_heifer) ...
            + r.*(1-alpha_Cu-alpha_Oxy-alpha_Cex).*(1 - N_heifer./N_max_heifer).*R_1011_heifer ...
            + (beta.*R_1011_heifer).*(R_1000_heifer./(R_1011_heifer+R_1000_heifer) ...
             + R_0010_heifer./(R_1011_heifer+R_0010_heifer) + R_0001_heifer./(R_1011_heifer+R_0001_heifer) ...
             + R_1010_heifer./(R_1011_heifer+R_1010_heifer) + R_1001_heifer./(R_1011_heifer+R_1001_heifer) ...
             + R_0011_heifer./(R_1011_heifer+R_0011_heifer)) ...
            + beta.*R_1000_heifer.*R_0011_heifer./(R_1000_heifer+R_0011_heifer)...
            + beta.*R_0010_heifer.*R_1001_heifer./(R_0010_heifer+R_1001_heifer)...
            + beta.*R_0001_heifer.*R_1010_heifer./(R_0001_heifer+R_1010_heifer)...
            + 2.*beta.*R_1001_heifer.*R_0011_heifer./(R_1001_heifer+R_0011_heifer)...
            - (beta.*R_1011_heifer)*(R_0100_heifer./(R_1011_heifer+R_0100_heifer)...
            + R_1100_heifer./(R_1011_heifer+R_1100_heifer) + R_0110_heifer./(R_1011_heifer+R_0110_heifer)...
            + R_0101_heifer./(R_1011_heifer+R_0101_heifer) + R_1110_heifer./(R_1011_heifer+R_1110_heifer) ...
            + R_1101_heifer./(R_1011_heifer+R_1101_heifer) + R_0111_heifer./(R_1011_heifer+R_0111_heifer) ...
            + R_heifer./(R_1011_heifer+R_heifer)) ;
        
        dR_1011_UR = rho*(R_1011_dairy+R_1011_heifer) - sigma.*R_1011_UR ...
            - gamma.*R_1011_UR - R_1011_UR.*(delta+ES_Zn_UR) ...
            + r.*(1-alpha_Cu-alpha_Oxy-alpha_Cex).*(1 - N_UR./N_max_UR).*R_1011_UR ...
            + (beta.*R_1011_UR).*(R_1000_UR./(R_1011_UR+R_1000_UR) ...
             + R_0010_UR./(R_1011_UR+R_0010_UR) + R_0001_UR./(R_1011_UR+R_0001_UR) ...
             + R_1010_UR./(R_1011_UR+R_1010_UR) + R_1001_UR./(R_1011_UR+R_1001_UR) ...
             + R_0011_UR./(R_1011_UR+R_0011_UR)) ...
            + beta.*R_1000_UR.*R_0011_UR./(R_1000_UR+R_0011_UR)...
            + beta.*R_0010_UR.*R_1001_UR./(R_0010_UR+R_1001_UR)...
            + beta.*R_0001_UR.*R_1010_UR./(R_0001_UR+R_1010_UR)...
            + 2.*beta.*R_1001_UR.*R_0011_UR./(R_1001_UR+R_0011_UR)...
            - (beta.*R_1011_UR)*(R_0100_UR./(R_1011_UR+R_0100_UR)...
            + R_1100_UR./(R_1011_UR+R_1100_UR) + R_0110_UR./(R_1011_UR+R_0110_UR)...
            + R_0101_UR./(R_1011_UR+R_0101_UR) + R_1110_UR./(R_1011_UR+R_1110_UR) ...
            + R_1101_UR./(R_1011_UR+R_1101_UR) + R_0111_UR./(R_1011_UR+R_0111_UR) ...
            + R_UR./(R_1011_UR+R_UR)) ;
        
        dR_1011_muck = (1-epsilon)*gamma.*R_1011_UR - eta.*R_1011_muck...
            - kappa_muck.*R_1011_muck - R_1011_muck.*(delta+ES_Zn_muck) ...
            + r.*(1-alpha_Cu-alpha_Oxy-alpha_Cex).*(1 - N_muck./N_max_muck).*R_1011_muck ...
            + (beta.*R_1011_muck).*(R_1000_muck./(R_1011_muck+R_1000_muck) ...
             + R_0010_muck./(R_1011_muck+R_0010_muck) + R_0001_muck./(R_1011_muck+R_0001_muck) ...
             + R_1010_muck./(R_1011_muck+R_1010_muck) + R_1001_muck./(R_1011_muck+R_1001_muck) ...
             + R_0011_muck./(R_1011_muck+R_0011_muck)) ...
            + beta.*R_1000_muck.*R_0011_muck./(R_1000_muck+R_0011_muck)...
            + beta.*R_0010_muck.*R_1001_muck./(R_0010_muck+R_1001_muck)...
            + beta.*R_0001_muck.*R_1010_muck./(R_0001_muck+R_1010_muck)...
            + 2.*beta.*R_1001_muck.*R_0011_muck./(R_1001_muck+R_0011_muck)...
            - (beta.*R_1011_muck)*(R_0100_muck./(R_1011_muck+R_0100_muck)...
            + R_1100_muck./(R_1011_muck+R_1100_muck) + R_0110_muck./(R_1011_muck+R_0110_muck)...
            + R_0101_muck./(R_1011_muck+R_0101_muck) + R_1110_muck./(R_1011_muck+R_1110_muck) ...
            + R_1101_muck./(R_1011_muck+R_1101_muck) + R_0111_muck./(R_1011_muck+R_0111_muck) ...
            + R_muck./(R_1011_muck+R_muck)) ;
        
        dR_1011_eff = eta.*R_1011_muck - R_1011_eff.*(delta+ES_Zn_eff) ...
            + r.*(1-alpha_Cu-alpha_Oxy-alpha_Cex).*(1 - N_eff./N_max_eff).*R_1011_eff ...
            + (beta.*R_1011_eff).*(R_1000_eff./(R_1011_eff+R_1000_eff) ...
             + R_0010_eff./(R_1011_eff+R_0010_eff) + R_0001_eff./(R_1011_eff+R_0001_eff) ...
             + R_1010_eff./(R_1011_eff+R_1010_eff) + R_1001_eff./(R_1011_eff+R_1001_eff) ...
             + R_0011_eff./(R_1011_eff+R_0011_eff)) ...
            + beta.*R_1000_eff.*R_0011_eff./(R_1000_eff+R_0011_eff)...
            + beta.*R_0010_eff.*R_1001_eff./(R_0010_eff+R_1001_eff)...
            + beta.*R_0001_eff.*R_1010_eff./(R_0001_eff+R_1010_eff)...
            + 2.*beta.*R_1001_eff.*R_0011_eff./(R_1001_eff+R_0011_eff)...
            - (beta.*R_1011_eff)*(R_0100_eff./(R_1011_eff+R_0100_eff)...
            + R_1100_eff./(R_1011_eff+R_1100_eff) + R_0110_eff./(R_1011_eff+R_0110_eff)...
            + R_0101_eff./(R_1011_eff+R_0101_eff) + R_1110_eff./(R_1011_eff+R_1110_eff) ...
            + R_1101_eff./(R_1011_eff+R_1101_eff) + R_0111_eff./(R_1011_eff+R_0111_eff) ...
            + R_eff./(R_1011_eff+R_eff)) ;
        
        dR_1011_tank = epsilon*gamma.*R_1011_UR - R_1011_tank.*(delta+ES_Zn_tank)...
            + r.*(1-alpha_Cu-alpha_Oxy-alpha_Cex).*(1 - N_tank./N_max_tank).*R_1011_tank ...
            + (beta.*R_1011_tank).*(R_1000_tank./(R_1011_tank+R_1000_tank) ...
             + R_0010_tank./(R_1011_tank+R_0010_tank) + R_0001_tank./(R_1011_tank+R_0001_tank) ...
             + R_1010_tank./(R_1011_tank+R_1010_tank) + R_1001_tank./(R_1011_tank+R_1001_tank) ...
             + R_0011_tank./(R_1011_tank+R_0011_tank)) ...
            + beta.*R_1000_tank.*R_0011_tank./(R_1000_tank+R_0011_tank)...
            + beta.*R_0010_tank.*R_1001_tank./(R_0010_tank+R_1001_tank)...
            + beta.*R_0001_tank.*R_1010_tank./(R_0001_tank+R_1010_tank)...
            + 2.*beta.*R_1001_tank.*R_0011_tank./(R_1001_tank+R_0011_tank)...
            - (beta.*R_1011_tank)*(R_0100_tank./(R_1011_tank+R_0100_tank)...
            + R_1100_tank./(R_1011_tank+R_1100_tank) + R_0110_tank./(R_1011_tank+R_0110_tank)...
            + R_0101_tank./(R_1011_tank+R_0101_tank) + R_1110_tank./(R_1011_tank+R_1110_tank) ...
            + R_1101_tank./(R_1011_tank+R_1101_tank) + R_0111_tank./(R_1011_tank+R_0111_tank) ...
            + R_tank./(R_1011_tank+R_tank)) ;
        
    % Zinc, Oxytetracycline & Cefalexin Resistant Bacteria Equations    
        dR_0111_dairy = nu*psi_Ecoli.*a - rho.*R_0111_dairy...
            + sigma.*R_0111_UR/2 - R_0111_dairy.*(delta+ES_Cu_dairy) ...
            + r.*(1-alpha_Zn-alpha_Oxy-alpha_Cex).*(1 - N_dairy./N_max_dairy).*R_0111_dairy ...
            + (beta.*R_0111_dairy).*(R_0100_dairy./(R_0111_dairy+R_0100_dairy) ...
             + R_0010_dairy./(R_0111_dairy+R_0010_dairy) + R_0001_dairy./(R_0111_dairy+R_0001_dairy) ...
             + R_0110_dairy./(R_0111_dairy+R_0110_dairy) + R_0101_dairy./(R_0111_dairy+R_0101_dairy) ...
             + R_0011_dairy./(R_0111_dairy+R_0011_dairy)) ...
            + beta.*R_0100_dairy.*R_0011_dairy./(R_0100_dairy+R_0011_dairy)...
            + beta.*R_0010_dairy.*R_0101_dairy./(R_0010_dairy+R_0101_dairy)...
            + beta.*R_0001_dairy.*R_0110_dairy./(R_0001_dairy+R_0110_dairy)...
            + 2.*beta.*R_0101_dairy.*R_0011_dairy./(R_0101_dairy+R_0011_dairy)...
            - (beta.*R_0111_dairy)*(R_1000_dairy./(R_0111_dairy+R_1000_dairy)...
            + R_1100_dairy./(R_0111_dairy+R_1100_dairy) + R_1010_dairy./(R_0111_dairy+R_1010_dairy) ...
            + R_1001_dairy./(R_0111_dairy+R_1001_dairy) + R_1110_dairy./(R_0111_dairy+R_1110_dairy) ...
            + R_1101_dairy./(R_0111_dairy+R_1101_dairy) + R_1011_dairy./(R_0111_dairy+R_1011_dairy) ...
            + R_dairy./(R_0111_dairy+R_dairy)) ;
        
        dR_0111_heifer = nu*psi_Ecoli.*b - rho.*R_0111_heifer ...
            + sigma.*R_0111_UR/2  - R_0111_heifer.*(delta+ES_Cu_heifer) ...
            + r.*(1-alpha_Zn-alpha_Oxy-alpha_Cex).*(1 - N_heifer./N_max_heifer).*R_0111_heifer ...
            + (beta.*R_0111_heifer).*(R_0100_heifer./(R_0111_heifer+R_0100_heifer) ...
             + R_0010_heifer./(R_0111_heifer+R_0010_heifer) + R_0001_heifer./(R_0111_heifer+R_0001_heifer) ...
             + R_0110_heifer./(R_0111_heifer+R_0110_heifer) + R_0101_heifer./(R_0111_heifer+R_0101_heifer) ...
             + R_0011_heifer./(R_0111_heifer+R_0011_heifer)) ...
            + beta.*R_0100_heifer.*R_0011_heifer./(R_0100_heifer+R_0011_heifer)...
            + beta.*R_0010_heifer.*R_0101_heifer./(R_0010_heifer+R_0101_heifer)...
            + beta.*R_0001_heifer.*R_0110_heifer./(R_0001_heifer+R_0110_heifer)...
            + 2.*beta.*R_0101_heifer.*R_0011_heifer./(R_0101_heifer+R_0011_heifer)...
            - (beta.*R_0111_heifer)*(R_1000_heifer./(R_0111_heifer+R_1000_heifer)...
            + R_1100_heifer./(R_0111_heifer+R_1100_heifer) + R_1010_heifer./(R_0111_heifer+R_1010_heifer) ...
            + R_1001_heifer./(R_0111_heifer+R_1001_heifer) + R_1110_heifer./(R_0111_heifer+R_1110_heifer) ...
            + R_1101_heifer./(R_0111_heifer+R_1101_heifer) + R_1011_heifer./(R_0111_heifer+R_1011_heifer) ...
            + R_heifer./(R_0111_heifer+R_heifer)) ;
        
        dR_0111_UR = rho*(R_0111_dairy+R_0111_heifer) - sigma.*R_0111_UR ...
            - gamma.*R_0111_UR - R_0111_UR.*(delta+ES_Cu_UR) ...
            + r.*(1-alpha_Zn-alpha_Oxy-alpha_Cex).*(1 - N_UR./N_max_UR).*R_0111_UR ...
            + (beta.*R_0111_UR).*(R_0100_UR./(R_0111_UR+R_0100_UR) ...
             + R_0010_UR./(R_0111_UR+R_0010_UR) + R_0001_UR./(R_0111_UR+R_0001_UR) ...
             + R_0110_UR./(R_0111_UR+R_0110_UR) + R_0101_UR./(R_0111_UR+R_0101_UR) ...
             + R_0011_UR./(R_0111_UR+R_0011_UR)) ...
            + beta.*R_0100_UR.*R_0011_UR./(R_0100_UR+R_0011_UR)...
            + beta.*R_0010_UR.*R_0101_UR./(R_0010_UR+R_0101_UR)...
            + beta.*R_0001_UR.*R_0110_UR./(R_0001_UR+R_0110_UR)...
            + 2.*beta.*R_0101_UR.*R_0011_UR./(R_0101_UR+R_0011_UR)...
            - (beta.*R_0111_UR)*(R_1000_UR./(R_0111_UR+R_1000_UR)...
            + R_1100_UR./(R_0111_UR+R_1100_UR) + R_1010_UR./(R_0111_UR+R_1010_UR) ...
            + R_1001_UR./(R_0111_UR+R_1001_UR) + R_1110_UR./(R_0111_UR+R_1110_UR) ...
            + R_1101_UR./(R_0111_UR+R_1101_UR) + R_1011_UR./(R_0111_UR+R_1011_UR) ...
            + R_UR./(R_0111_UR+R_UR)) ;
        
        dR_0111_muck = (1-epsilon)*gamma.*R_0111_UR - eta.*R_0111_muck...
            - kappa_muck.*R_0111_muck - R_0111_muck.*(delta+ES_Cu_muck) ...
            + r.*(1-alpha_Zn-alpha_Oxy-alpha_Cex).*(1 - N_muck./N_max_muck).*R_0111_muck ...
            + (beta.*R_0111_muck).*(R_0100_muck./(R_0111_muck+R_0100_muck) ...
             + R_0010_muck./(R_0111_muck+R_0010_muck) + R_0001_muck./(R_0111_muck+R_0001_muck) ...
             + R_0110_muck./(R_0111_muck+R_0110_muck) + R_0101_muck./(R_0111_muck+R_0101_muck) ...
             + R_0011_muck./(R_0111_muck+R_0011_muck)) ...
            + beta.*R_0100_muck.*R_0011_muck./(R_0100_muck+R_0011_muck)...
            + beta.*R_0010_muck.*R_0101_muck./(R_0010_muck+R_0101_muck)...
            + beta.*R_0001_muck.*R_0110_muck./(R_0001_muck+R_0110_muck)...
            + 2.*beta.*R_0101_muck.*R_0011_muck./(R_0101_muck+R_0011_muck)...
            - (beta.*R_0111_muck)*(R_1000_muck./(R_0111_muck+R_1000_muck)...
            + R_1100_muck./(R_0111_muck+R_1100_muck) + R_1010_muck./(R_0111_muck+R_1010_muck) ...
            + R_1001_muck./(R_0111_muck+R_1001_muck) + R_1110_muck./(R_0111_muck+R_1110_muck) ...
            + R_1101_muck./(R_0111_muck+R_1101_muck) + R_1011_muck./(R_0111_muck+R_1011_muck) ...
            + R_muck./(R_0111_muck+R_muck)) ;
        
        dR_0111_eff = eta.*R_0111_muck - R_0111_eff.*(delta+ES_Cu_eff) ...
            + r.*(1-alpha_Zn-alpha_Oxy-alpha_Cex).*(1 - N_eff./N_max_eff).*R_0111_eff ...
            + (beta.*R_0111_eff).*(R_0100_eff./(R_0111_eff+R_0100_eff) ...
             + R_0010_eff./(R_0111_eff+R_0010_eff) + R_0001_eff./(R_0111_eff+R_0001_eff) ...
             + R_0110_eff./(R_0111_eff+R_0110_eff) + R_0101_eff./(R_0111_eff+R_0101_eff) ...
             + R_0011_eff./(R_0111_eff+R_0011_eff)) ...
            + beta.*R_0100_eff.*R_0011_eff./(R_0100_eff+R_0011_eff)...
            + beta.*R_0010_eff.*R_0101_eff./(R_0010_eff+R_0101_eff)...
            + beta.*R_0001_eff.*R_0110_eff./(R_0001_eff+R_0110_eff)...
            + 2.*beta.*R_0101_eff.*R_0011_eff./(R_0101_eff+R_0011_eff)...
            - (beta.*R_0111_eff)*(R_1000_eff./(R_0111_eff+R_1000_eff)...
            + R_1100_eff./(R_0111_eff+R_1100_eff) + R_1010_eff./(R_0111_eff+R_1010_eff) ...
            + R_1001_eff./(R_0111_eff+R_1001_eff) + R_1110_eff./(R_0111_eff+R_1110_eff) ...
            + R_1101_eff./(R_0111_eff+R_1101_eff) + R_1011_eff./(R_0111_eff+R_1011_eff) ...
            + R_eff./(R_0111_eff+R_eff)) ;
        
        dR_0111_tank = epsilon*gamma.*R_0111_UR - R_0111_tank.*(delta+ES_Cu_tank)...
            + r.*(1-alpha_Zn-alpha_Oxy-alpha_Cex).*(1 - N_tank./N_max_tank).*R_0111_tank ...
            + (beta.*R_0111_tank).*(R_0100_tank./(R_0111_tank+R_0100_tank) ...
             + R_0010_tank./(R_0111_tank+R_0010_tank) + R_0001_tank./(R_0111_tank+R_0001_tank) ...
             + R_0110_tank./(R_0111_tank+R_0110_tank) + R_0101_tank./(R_0111_tank+R_0101_tank) ...
             + R_0011_tank./(R_0111_tank+R_0011_tank)) ...
            + beta.*R_0100_tank.*R_0011_tank./(R_0100_tank+R_0011_tank)...
            + beta.*R_0010_tank.*R_0101_tank./(R_0010_tank+R_0101_tank)...
            + beta.*R_0001_tank.*R_0110_tank./(R_0001_tank+R_0110_tank)...
            + 2.*beta.*R_0101_tank.*R_0011_tank./(R_0101_tank+R_0011_tank)...
            - (beta.*R_0111_tank)*(R_1000_tank./(R_0111_tank+R_1000_tank)...
            + R_1100_tank./(R_0111_tank+R_1100_tank) + R_1010_tank./(R_0111_tank+R_1010_tank) ...
            + R_1001_tank./(R_0111_tank+R_1001_tank) + R_1110_tank./(R_0111_tank+R_1110_tank) ...
            + R_1101_tank./(R_0111_tank+R_1101_tank) + R_1011_tank./(R_0111_tank+R_1011_tank) ...
            + R_tank./(R_0111_tank+R_tank)) ;
        
    % Fully Co-Resistant Bacteria (Cu, Zinc & Antibiotic) Equations
        dR_dairy = nu*psi_Ecoli.*a - rho.*R_dairy + sigma.*R_UR/2 ...
            - delta.*R_dairy ...
            + r.*(1-alpha_Cu-alpha_Zn-alpha_Oxy-alpha_Cex).*(1 - N_dairy./N_max_dairy).*R_dairy ...
            + (beta.*R_dairy).*(R_0001_dairy./(R_dairy+R_0001_dairy)...
             + R_1001_dairy./(R_dairy+R_1001_dairy) + R_0101_dairy./(R_dairy+R_0101_dairy) ...
             + R_0011_dairy./(R_dairy+R_0011_dairy) + R_1101_dairy./(R_dairy+R_1101_dairy) ... 
             + R_1011_dairy./(R_dairy+R_1011_dairy) + R_0111_dairy./(R_dairy+R_0111_dairy)) ... 
            + (beta.*R_1110_dairy).*(R_0001_dairy./(R_1110_dairy+R_0001_dairy)...
             + R_1001_dairy./(R_1110_dairy+R_1001_dairy) + R_0101_dairy./(R_1110_dairy+R_0101_dairy) ...
             + R_0011_dairy./(R_1110_dairy+R_0011_dairy) + R_1101_dairy./(R_1110_dairy+R_1101_dairy) ... 
             + R_1011_dairy./(R_1110_dairy+R_1011_dairy) + R_0111_dairy./(R_1110_dairy+R_0111_dairy)) ...
            + beta.*R_1001_dairy.*R_0110_dairy./(R_1001_dairy+R_0110_dairy)...
            + beta.*R_0101_dairy.*R_1010_dairy./(R_0101_dairy+R_1010_dairy)...
            + beta.*R_0011_dairy.*R_1100_dairy./(R_0011_dairy+R_1100_dairy)...
            + beta.*R_1101_dairy.*(R_0010_dairy./(R_1101_dairy+R_0010_dairy)...
             + R_1010_dairy./(R_1101_dairy+R_1010_dairy) + R_0110_dairy./(R_1101_dairy+R_0110_dairy))...
            + beta.*R_1011_dairy.*(R_0100_dairy./(R_1011_dairy+R_0100_dairy)...
             + R_1100_dairy./(R_1011_dairy+R_1100_dairy) + R_0110_dairy./(R_1011_dairy+R_0110_dairy))...
            + beta.*R_0111_dairy.*(R_1000_dairy./(R_0111_dairy+R_1000_dairy)...
             + R_1100_dairy./(R_0111_dairy+R_1100_dairy) + R_1010_dairy./(R_0111_dairy+R_1010_dairy))...
            + 2*beta.*R_1001_dairy.*R_0111_dairy./(R_1001_dairy+R_0111_dairy) ...
            + 2*beta.*R_0101_dairy.*R_1011_dairy./(R_0101_dairy+R_1011_dairy) ...
            + 2*beta.*R_0011_dairy.*R_1101_dairy./(R_0011_dairy+R_1101_dairy) ...
            + 2*beta.*R_1101_dairy.*R_0111_dairy./(R_1101_dairy+R_0111_dairy) ...
            + 2*beta.*R_1011_dairy.*R_0111_dairy./(R_1011_dairy+R_0111_dairy) ...
            + 2*beta.*R_1101_dairy.*R_1011_dairy./(R_1101_dairy+R_1011_dairy) ;
        
        dR_heifer = nu*psi_Ecoli.*b - rho.*R_heifer + sigma.*R_UR/2 ...
            - delta.*R_heifer ...
            + r.*(1-alpha_Cu-alpha_Zn-alpha_Oxy-alpha_Cex).*(1 - N_heifer./N_max_heifer).*R_heifer ...
            + (beta.*R_heifer).*(R_0001_heifer./(R_heifer+R_0001_heifer)...
             + R_1001_heifer./(R_heifer+R_1001_heifer) + R_0101_heifer./(R_heifer+R_0101_heifer) ...
             + R_0011_heifer./(R_heifer+R_0011_heifer) + R_1101_heifer./(R_heifer+R_1101_heifer) ... 
             + R_1011_heifer./(R_heifer+R_1011_heifer) + R_0111_heifer./(R_heifer+R_0111_heifer)) ... 
            + (beta.*R_1110_heifer).*(R_0001_heifer./(R_1110_heifer+R_0001_heifer)...
             + R_1001_heifer./(R_1110_heifer+R_1001_heifer) + R_0101_heifer./(R_1110_heifer+R_0101_heifer) ...
             + R_0011_heifer./(R_1110_heifer+R_0011_heifer) + R_1101_heifer./(R_1110_heifer+R_1101_heifer) ... 
             + R_1011_heifer./(R_1110_heifer+R_1011_heifer) + R_0111_heifer./(R_1110_heifer+R_0111_heifer)) ...
            + beta.*R_1001_heifer.*R_0110_heifer./(R_1001_heifer+R_0110_heifer)...
            + beta.*R_0101_heifer.*R_1010_heifer./(R_0101_heifer+R_1010_heifer)...
            + beta.*R_0011_heifer.*R_1100_heifer./(R_0011_heifer+R_1100_heifer)...
            + beta.*R_1101_heifer.*(R_0010_heifer./(R_1101_heifer+R_0010_heifer)...
             + R_1010_heifer./(R_1101_heifer+R_1010_heifer) + R_0110_heifer./(R_1101_heifer+R_0110_heifer))...
            + beta.*R_1011_heifer.*(R_0100_heifer./(R_1011_heifer+R_0100_heifer)...
             + R_1100_heifer./(R_1011_heifer+R_1100_heifer) + R_0110_heifer./(R_1011_heifer+R_0110_heifer))...
            + beta.*R_0111_heifer.*(R_1000_heifer./(R_0111_heifer+R_1000_heifer)...
             + R_1100_heifer./(R_0111_heifer+R_1100_heifer) + R_1010_heifer./(R_0111_heifer+R_1010_heifer))...
            + 2*beta.*R_1001_heifer.*R_0111_heifer./(R_1001_heifer+R_0111_heifer) ...
            + 2*beta.*R_0101_heifer.*R_1011_heifer./(R_0101_heifer+R_1011_heifer) ...
            + 2*beta.*R_0011_heifer.*R_1101_heifer./(R_0011_heifer+R_1101_heifer) ...
            + 2*beta.*R_1101_heifer.*R_0111_heifer./(R_1101_heifer+R_0111_heifer) ...
            + 2*beta.*R_1011_heifer.*R_0111_heifer./(R_1011_heifer+R_0111_heifer) ...
            + 2*beta.*R_1101_heifer.*R_1011_heifer./(R_1101_heifer+R_1011_heifer) ;
    
        dR_UR = rho*(R_dairy+R_heifer) - sigma.*R_UR - gamma.*R_UR...
            - delta*R_UR ...
            + r.*(1-alpha_Cu-alpha_Zn-alpha_Oxy-alpha_Cex).*(1 - N_UR./N_max_UR).*R_UR ...
            + (beta.*R_UR).*(R_0001_UR./(R_UR+R_0001_UR)...
             + R_1001_UR./(R_UR+R_1001_UR) + R_0101_UR./(R_UR+R_0101_UR) ...
             + R_0011_UR./(R_UR+R_0011_UR) + R_1101_UR./(R_UR+R_1101_UR) ... 
             + R_1011_UR./(R_UR+R_1011_UR) + R_0111_UR./(R_UR+R_0111_UR)) ... 
            + (beta.*R_1110_UR).*(R_0001_UR./(R_1110_UR+R_0001_UR)...
             + R_1001_UR./(R_1110_UR+R_1001_UR) + R_0101_UR./(R_1110_UR+R_0101_UR) ...
             + R_0011_UR./(R_1110_UR+R_0011_UR) + R_1101_UR./(R_1110_UR+R_1101_UR) ... 
             + R_1011_UR./(R_1110_UR+R_1011_UR) + R_0111_UR./(R_1110_UR+R_0111_UR)) ...
            + beta.*R_1001_UR.*R_0110_UR./(R_1001_UR+R_0110_UR)...
            + beta.*R_0101_UR.*R_1010_UR./(R_0101_UR+R_1010_UR)...
            + beta.*R_0011_UR.*R_1100_UR./(R_0011_UR+R_1100_UR)...
            + beta.*R_1101_UR.*(R_0010_UR./(R_1101_UR+R_0010_UR)...
             + R_1010_UR./(R_1101_UR+R_1010_UR) + R_0110_UR./(R_1101_UR+R_0110_UR))...
            + beta.*R_1011_UR.*(R_0100_UR./(R_1011_UR+R_0100_UR)...
             + R_1100_UR./(R_1011_UR+R_1100_UR) + R_0110_UR./(R_1011_UR+R_0110_UR))...
            + beta.*R_0111_UR.*(R_1000_UR./(R_0111_UR+R_1000_UR)...
             + R_1100_UR./(R_0111_UR+R_1100_UR) + R_1010_UR./(R_0111_UR+R_1010_UR))...
            + 2*beta.*R_1001_UR.*R_0111_UR./(R_1001_UR+R_0111_UR) ...
            + 2*beta.*R_0101_UR.*R_1011_UR./(R_0101_UR+R_1011_UR) ...
            + 2*beta.*R_0011_UR.*R_1101_UR./(R_0011_UR+R_1101_UR) ...
            + 2*beta.*R_1101_UR.*R_0111_UR./(R_1101_UR+R_0111_UR) ...
            + 2*beta.*R_1011_UR.*R_0111_UR./(R_1011_UR+R_0111_UR) ...
            + 2*beta.*R_1101_UR.*R_1011_UR./(R_1101_UR+R_1011_UR) ;
    
        dR_muck = (1-epsilon)*gamma.*R_UR - eta.*R_muck - kappa_muck.*R_muck...
            - delta*R_muck ...
            + r.*(1-alpha_Cu-alpha_Zn-alpha_Oxy-alpha_Cex).*(1 - N_muck./N_max_muck).*R_muck ...
            + (beta.*R_muck).*(R_0001_muck./(R_muck+R_0001_muck)...
             + R_1001_muck./(R_muck+R_1001_muck) + R_0101_muck./(R_muck+R_0101_muck) ...
             + R_0011_muck./(R_muck+R_0011_muck) + R_1101_muck./(R_muck+R_1101_muck) ... 
             + R_1011_muck./(R_muck+R_1011_muck) + R_0111_muck./(R_muck+R_0111_muck)) ... 
            + (beta.*R_1110_muck).*(R_0001_muck./(R_1110_muck+R_0001_muck)...
             + R_1001_muck./(R_1110_muck+R_1001_muck) + R_0101_muck./(R_1110_muck+R_0101_muck) ...
             + R_0011_muck./(R_1110_muck+R_0011_muck) + R_1101_muck./(R_1110_muck+R_1101_muck) ... 
             + R_1011_muck./(R_1110_muck+R_1011_muck) + R_0111_muck./(R_1110_muck+R_0111_muck)) ...
            + beta.*R_1001_muck.*R_0110_muck./(R_1001_muck+R_0110_muck)...
            + beta.*R_0101_muck.*R_1010_muck./(R_0101_muck+R_1010_muck)...
            + beta.*R_0011_muck.*R_1100_muck./(R_0011_muck+R_1100_muck)...
            + beta.*R_1101_muck.*(R_0010_muck./(R_1101_muck+R_0010_muck)...
             + R_1010_muck./(R_1101_muck+R_1010_muck) + R_0110_muck./(R_1101_muck+R_0110_muck))...
            + beta.*R_1011_muck.*(R_0100_muck./(R_1011_muck+R_0100_muck)...
             + R_1100_muck./(R_1011_muck+R_1100_muck) + R_0110_muck./(R_1011_muck+R_0110_muck))...
            + beta.*R_0111_muck.*(R_1000_muck./(R_0111_muck+R_1000_muck)...
             + R_1100_muck./(R_0111_muck+R_1100_muck) + R_1010_muck./(R_0111_muck+R_1010_muck))...
            + 2*beta.*R_1001_muck.*R_0111_muck./(R_1001_muck+R_0111_muck) ...
            + 2*beta.*R_0101_muck.*R_1011_muck./(R_0101_muck+R_1011_muck) ...
            + 2*beta.*R_0011_muck.*R_1101_muck./(R_0011_muck+R_1101_muck) ...
            + 2*beta.*R_1101_muck.*R_0111_muck./(R_1101_muck+R_0111_muck) ...
            + 2*beta.*R_1011_muck.*R_0111_muck./(R_1011_muck+R_0111_muck) ...
            + 2*beta.*R_1101_muck.*R_1011_muck./(R_1101_muck+R_1011_muck) ;
    
        dR_eff = eta.*R_muck - delta*R_eff ...
            + r.*(1-alpha_Cu-alpha_Zn-alpha_Oxy-alpha_Cex).*(1 - N_eff./N_max_eff).*R_eff ...
            + (beta.*R_muck).*(R_0001_muck./(R_muck+R_0001_muck)...
             + R_1001_muck./(R_muck+R_1001_muck) + R_0101_muck./(R_muck+R_0101_muck) ...
             + R_0011_muck./(R_muck+R_0011_muck) + R_1101_muck./(R_muck+R_1101_muck) ... 
             + R_1011_muck./(R_muck+R_1011_muck) + R_0111_muck./(R_muck+R_0111_muck)) ... 
            + (beta.*R_1110_muck).*(R_0001_muck./(R_1110_muck+R_0001_muck)...
             + R_1001_muck./(R_1110_muck+R_1001_muck) + R_0101_muck./(R_1110_muck+R_0101_muck) ...
             + R_0011_muck./(R_1110_muck+R_0011_muck) + R_1101_muck./(R_1110_muck+R_1101_muck) ... 
             + R_1011_muck./(R_1110_muck+R_1011_muck) + R_0111_muck./(R_1110_muck+R_0111_muck)) ...
            + beta.*R_1001_muck.*R_0110_muck./(R_1001_muck+R_0110_muck)...
            + beta.*R_0101_muck.*R_1010_muck./(R_0101_muck+R_1010_muck)...
            + beta.*R_0011_muck.*R_1100_muck./(R_0011_muck+R_1100_muck)...
            + beta.*R_1101_muck.*(R_0010_muck./(R_1101_muck+R_0010_muck)...
             + R_1010_muck./(R_1101_muck+R_1010_muck) + R_0110_muck./(R_1101_muck+R_0110_muck))...
            + beta.*R_1011_muck.*(R_0100_muck./(R_1011_muck+R_0100_muck)...
             + R_1100_muck./(R_1011_muck+R_1100_muck) + R_0110_muck./(R_1011_muck+R_0110_muck))...
            + beta.*R_0111_muck.*(R_1000_muck./(R_0111_muck+R_1000_muck)...
             + R_1100_muck./(R_0111_muck+R_1100_muck) + R_1010_muck./(R_0111_muck+R_1010_muck))...
            + 2*beta.*R_1001_muck.*R_0111_eff./(R_1001_muck+R_0111_muck) ...
            + 2*beta.*R_0101_muck.*R_1011_eff./(R_0101_muck+R_1011_muck) ...
            + 2*beta.*R_0011_muck.*R_1101_eff./(R_0011_muck+R_1101_muck) ...
            + 2*beta.*R_1101_muck.*R_0111_eff./(R_1101_muck+R_0111_muck) ...
            + 2*beta.*R_1011_muck.*R_0111_eff./(R_1011_muck+R_0111_muck) ...
            + 2*beta.*R_1101_muck.*R_1011_eff./(R_1101_muck+R_1011_muck) ;
    
        dR_tank = epsilon*gamma.*R_UR - delta*R_tank...
            + r.*(1-alpha_Cu-alpha_Zn-alpha_Oxy-alpha_Cex).*(1 - N_tank./N_max_tank).*R_tank ...
            + (beta.*R_tank).*(R_0001_tank./(R_tank+R_0001_tank)...
             + R_1001_tank./(R_tank+R_1001_tank) + R_0101_tank./(R_tank+R_0101_tank) ...
             + R_0011_tank./(R_tank+R_0011_tank) + R_1101_tank./(R_tank+R_1101_tank) ... 
             + R_1011_tank./(R_tank+R_1011_tank) + R_0111_tank./(R_tank+R_0111_tank)) ... 
            + (beta.*R_1110_tank).*(R_0001_tank./(R_1110_tank+R_0001_tank)...
             + R_1001_tank./(R_1110_tank+R_1001_tank) + R_0101_tank./(R_1110_tank+R_0101_tank) ...
             + R_0011_tank./(R_1110_tank+R_0011_tank) + R_1101_tank./(R_1110_tank+R_1101_tank) ... 
             + R_1011_tank./(R_1110_tank+R_1011_tank) + R_0111_tank./(R_1110_tank+R_0111_tank)) ...
            + beta.*R_1001_tank.*R_0110_tank./(R_1001_tank+R_0110_tank)...
            + beta.*R_0101_tank.*R_1010_tank./(R_0101_tank+R_1010_tank)...
            + beta.*R_0011_tank.*R_1100_tank./(R_0011_tank+R_1100_tank)...
            + beta.*R_1101_tank.*(R_0010_tank./(R_1101_tank+R_0010_tank)...
             + R_1010_tank./(R_1101_tank+R_1010_tank) + R_0110_tank./(R_1101_tank+R_0110_tank))...
            + beta.*R_1011_tank.*(R_0100_tank./(R_1011_tank+R_0100_tank)...
             + R_1100_tank./(R_1011_tank+R_1100_tank) + R_0110_tank./(R_1011_tank+R_0110_tank))...
            + beta.*R_0111_tank.*(R_1000_tank./(R_0111_tank+R_1000_tank)...
             + R_1100_tank./(R_0111_tank+R_1100_tank) + R_1010_tank./(R_0111_tank+R_1010_tank))...
            + 2*beta.*R_1001_tank.*R_0111_tank./(R_1001_tank+R_0111_tank) ...
            + 2*beta.*R_0101_tank.*R_1011_tank./(R_0101_tank+R_1011_tank) ...
            + 2*beta.*R_0011_tank.*R_1101_tank./(R_0011_tank+R_1101_tank) ...
            + 2*beta.*R_1101_tank.*R_0111_tank./(R_1101_tank+R_0111_tank) ...
            + 2*beta.*R_1011_tank.*R_0111_tank./(R_1011_tank+R_0111_tank) ...
            + 2*beta.*R_1101_tank.*R_1011_tank./(R_1101_tank+R_1011_tank) ;
    
       
%         % to force continuous unchanging high levels of Cex-resistance in muck heap
%         dR_0001_muck = 0 ;
        
    %% Group equations into array
        dudt = [dV_dairy; dV_heifer; dV_UR; dV_muck; dV_eff; dV_tank; ...
                dMCu_dairy; dMCu_heifer; dMCu_UR; dMCu_muck; dMCu_eff; dMCu_tank;...
                dMZn_dairy; dMZn_heifer; dMZn_UR; dMZn_muck; dMZn_eff; dMZn_tank;...
                dA_Oxy_dairy; dA_Oxy_heifer; dA_Oxy_UR; dA_Oxy_muck; dA_Oxy_eff; dA_Oxy_tank;...
                dA_Cex_dairy; dA_Cex_heifer; dA_Cex_UR; dA_Cex_muck; dA_Cex_eff; dA_Cex_tank;...
                dS_dairy; dS_heifer; dS_UR; dS_muck; dS_eff; dS_tank;...
                dR_1000_dairy; dR_1000_heifer; dR_1000_UR; dR_1000_muck; dR_1000_eff; dR_1000_tank;...
                dR_0100_dairy; dR_0100_heifer; dR_0100_UR; dR_0100_muck; dR_0100_eff; dR_0100_tank;...
                dR_0010_dairy; dR_0010_heifer; dR_0010_UR; dR_0010_muck; dR_0010_eff; dR_0010_tank;...
                dR_0001_dairy; dR_0001_heifer; dR_0001_UR; dR_0001_muck; dR_0001_eff; dR_0001_tank;...
                dR_1100_dairy; dR_1100_heifer; dR_1100_UR; dR_1100_muck; dR_1100_eff; dR_1100_tank;...
                dR_1010_dairy; dR_1010_heifer; dR_1010_UR; dR_1010_muck; dR_1010_eff; dR_1010_tank;...
                dR_1001_dairy; dR_1001_heifer; dR_1001_UR; dR_1001_muck; dR_1001_eff; dR_1001_tank;...
                dR_0110_dairy; dR_0110_heifer; dR_0110_UR; dR_0110_muck; dR_0110_eff; dR_0110_tank;...
                dR_0101_dairy; dR_0101_heifer; dR_0101_UR; dR_0101_muck; dR_0101_eff; dR_0101_tank;...
                dR_0011_dairy; dR_0011_heifer; dR_0011_UR; dR_0011_muck; dR_0011_eff; dR_0011_tank;...
                dR_1110_dairy; dR_1110_heifer; dR_1110_UR; dR_1110_muck; dR_1110_eff; dR_1110_tank;...
                dR_1101_dairy; dR_1101_heifer; dR_1101_UR; dR_1101_muck; dR_1101_eff; dR_1101_tank;...
                dR_1011_dairy; dR_1011_heifer; dR_1011_UR; dR_1011_muck; dR_1011_eff; dR_1011_tank;...
                dR_0111_dairy; dR_0111_heifer; dR_0111_UR; dR_0111_muck; dR_0111_eff; dR_0111_tank;...
                dR_dairy; dR_heifer; dR_UR; dR_muck; dR_eff; dR_tank] ;
    end 
end

%% Plot Functions

function PlotResistanceLoad(TimeSpan, Sensitive, CopperResistant, ZincResistant,...
    OxyResistant, CexResistant, MultiDrugResistant, Color)
    
    figure('units', 'centimeters', 'position', [0, 0, 22.5, 15])
    subplot(3,3,1)
    hold on
        plot(TimeSpan(1:end-1), log10(Sensitive(1,1:end-1)), 'linewidth', 1, 'Color', Color(1,:))
        plot(TimeSpan(1:end-1), log10(CopperResistant(1,1:end-1)), 'linewidth', 1, 'Color', Color(2,:))
        plot(TimeSpan(1:end-1), log10(ZincResistant(1,1:end-1)), 'linewidth', 1, 'Color', Color(3,:))
        plot(TimeSpan(1:end-1), log10(OxyResistant(1,1:end-1)), 'linewidth', 1, 'Color', Color(4,:))
        plot(TimeSpan(1:end-1), log10(CexResistant(1,1:end-1)), 'linewidth', 1, 'Color', Color(5,:))
%         plot(TimeSpan(1:end-1), log10(MultiDrugResistant(1,1:end-1)), 'linewidth', 1, 'Color', Color(6,:))
        set(gca,'FontSize',11)
        title('Main Dairy Shed','FontName','Times','fontsize',12)
        xlabel('Time (days)','FontName','Times','fontsize',10)
        ylabel('log_{10}(cells/L)','FontName','Times','fontsize',10)
        ylim([0,10])
        xlim([0,365])
    subplot(3,3,2)
    hold on
        plot(TimeSpan(1:end-1), log10(Sensitive(2,1:end-1)), 'linewidth', 1, 'Color', Color(1,:))
        plot(TimeSpan(1:end-1), log10(CopperResistant(2,1:end-1)), 'linewidth', 1, 'Color', Color(2,:))
        plot(TimeSpan(1:end-1), log10(ZincResistant(2,1:end-1)), 'linewidth', 1, 'Color', Color(3,:))
        plot(TimeSpan(1:end-1), log10(OxyResistant(2,1:end-1)), 'linewidth', 1, 'Color', Color(4,:))
        plot(TimeSpan(1:end-1), log10(CexResistant(2,1:end-1)), 'linewidth', 1, 'Color', Color(5,:))
%         plot(TimeSpan(1:end-1), log10(MultiDrugResistant(2,1:end-1)), 'linewidth', 1, 'Color', Color(6,:))
        set(gca,'FontSize',11)
        title('Bulling Heifer Shed','FontName','Times','fontsize',12)
        xlabel('Time (days)','FontName','Times','fontsize',10)
        ylabel('log_{10}(cells/L)','FontName','Times','fontsize',10)
        ylim([0,10])
        xlim([0,365])
    subplot(3,3,3)
    hold on
        plot(TimeSpan(1:end-1), log10(Sensitive(3,1:end-1)), 'linewidth', 1, 'Color', Color(1,:))
        plot(TimeSpan(1:end-1), log10(CopperResistant(3,1:end-1)), 'linewidth', 1, 'Color', Color(2,:))
        plot(TimeSpan(1:end-1), log10(ZincResistant(3,1:end-1)), 'linewidth', 1, 'Color', Color(3,:))
        plot(TimeSpan(1:end-1), log10(OxyResistant(3,1:end-1)), 'linewidth', 1, 'Color', Color(4,:))
        plot(TimeSpan(1:end-1), log10(CexResistant(3,1:end-1)), 'linewidth', 1, 'Color', Color(5,:))
%         plot(TimeSpan(1:end-1), log10(MultiDrugResistant(3,1:end-1)), 'linewidth', 1, 'Color', Color(6,:))
        set(gca,'FontSize',11)
        title('Underground Reservoir','FontName','Times','fontsize',12)
        xlabel('Time (days)','FontName','Times','fontsize',10)
        ylabel('log_{10}(cells/L)','FontName','Times','fontsize',10)
        ylim([0,10])
        xlim([0,365])
    subplot(3,3,4)
    hold on
        plot(TimeSpan(1:end-1), log10(Sensitive(4,1:end-1)), 'linewidth', 1, 'Color', Color(1,:))
        plot(TimeSpan(1:end-1), log10(CopperResistant(4,1:end-1)), 'linewidth', 1, 'Color', Color(2,:))
        plot(TimeSpan(1:end-1), log10(ZincResistant(4,1:end-1)), 'linewidth', 1, 'Color', Color(3,:))
        plot(TimeSpan(1:end-1), log10(OxyResistant(4,1:end-1)), 'linewidth', 1, 'Color', Color(4,:))
        plot(TimeSpan(1:end-1), log10(CexResistant(4,1:end-1)), 'linewidth', 1, 'Color', Color(5,:))
%         plot(TimeSpan(1:end-1), log10(MultiDrugResistant(4,1:end-1)), 'linewidth', 1, 'Color', Color(6,:))
        set(gca,'FontSize',11)
        title('Muck Heap','FontName','Times','fontsize',12)
        xlabel('Time (days)','FontName','Times','fontsize',10)
        ylabel('log_{10}(cells/L)','FontName','Times','fontsize',10)
        ylim([0,10])
        xlim([0,365])
    subplot(3,3,5)
    hold on
        plot(TimeSpan(1:end-1), log10(Sensitive(5,1:end-1)), 'linewidth', 1, 'Color', Color(1,:))
        plot(TimeSpan(1:end-1), log10(CopperResistant(5,1:end-1)), 'linewidth', 1, 'Color', Color(2,:))
        plot(TimeSpan(1:end-1), log10(ZincResistant(5,1:end-1)), 'linewidth', 1, 'Color', Color(3,:))
        plot(TimeSpan(1:end-1), log10(OxyResistant(5,1:end-1)), 'linewidth', 1, 'Color', Color(4,:))
        plot(TimeSpan(1:end-1), log10(CexResistant(5,1:end-1)), 'linewidth', 1, 'Color', Color(5,:))
%         plot(TimeSpan(1:end-1), log10(MultiDrugResistant(5,1:end-1)), 'linewidth', 1, 'Color', Color(6,:))
        set(gca,'FontSize',11)
        title('Effluent Tank','FontName','Times','fontsize',12)
        xlabel('Time (days)','FontName','Times','fontsize',10)
        ylabel('log_{10}(cells/L)','FontName','Times','fontsize',10)
        ylim([0,10])
        xlim([0,365])
    subplot(3,3,6)
    hold on
        plot(TimeSpan(1:end-1), log10(Sensitive(6,1:end-1)), 'linewidth', 1, 'Color', Color(1,:))
        plot(TimeSpan(1:end-1), log10(CopperResistant(6,1:end-1)), 'linewidth', 1, 'Color', Color(2,:))
        plot(TimeSpan(1:end-1), log10(ZincResistant(6,1:end-1)), 'linewidth', 1, 'Color', Color(3,:))
        plot(TimeSpan(1:end-1), log10(OxyResistant(6,1:end-1)), 'linewidth', 1, 'Color', Color(4,:))
        plot(TimeSpan(1:end-1), log10(CexResistant(6,1:end-1)), 'linewidth', 1, 'Color', Color(5,:))
%         plot(TimeSpan(1:end-1), log10(MultiDrugResistant(6,1:end-1)), 'linewidth', 1, 'Color', Color(6,:))
        set(gca,'FontSize',11)
        title('Slurry Tank','FontName','Times','fontsize',12)
        xlabel('Time (days)','FontName','Times','fontsize',10)
        ylabel('log_{10}(cells/L)','FontName','Times','fontsize',10)
        ylim([0,10])
        xlim([0,365])
        
    hSub = subplot(3,3,8);
    	hold on
        plot(1, nan, 'linewidth', 1, 'Color', Color(1,:))
        plot(1, nan, 'linewidth', 1, 'Color', Color(2,:))
        plot(1, nan, 'linewidth', 1, 'Color', Color(3,:))
        plot(1, nan, 'linewidth', 1, 'Color', Color(4,:))
        plot(1, nan, 'linewidth', 1, 'Color', Color(5,:))
%         plot(1, nan, 'linewidth', 1, 'Color', Color(6,:)) , 'Multi-Drug Resistant'
        set(hSub, 'Visible', 'off');   
        legend({'Susceptible', 'Copper Resistant', 'Zinc Resistant', 'Oxytetracycline Resistant', ...
            'Cefalexin Resistant'},...
            'Location', 'north', 'NumColumns', 2,'FontName','Times','fontsize',10)
        
%     sgtitle({'Bacterial Concentrations','Cex-Resistance Chromosomal'}) 
    
%     Figure_FilePath = '/Users/henrytodman/Desktop/Working Folder/Farm Flow Model/Figures' ;
%     Figure_Name = 'TimeCourse_Cex_Chromosome';
%     print(fullfile(Figure_FilePath,Figure_Name), '-dpng', '-r600') 
end

function plotBacterialProportions(TimeSpan, S,ZincResistant,CopperResistant,...
    OxyResistant,CexResistant,TotalBacterialLoad,Color)
    BacterialProportion_S = S./TotalBacterialLoad ; 
    BacterialProportion_Zn = ZincResistant./TotalBacterialLoad ; 
    BacterialProportion_Cu = CopperResistant./TotalBacterialLoad ; 
    BacterialProportion_Oxy = OxyResistant./TotalBacterialLoad ;
    BacterialProportion_Cex = CexResistant./TotalBacterialLoad ;

    figure('units', 'centimeters', 'position', [0, 0, 22.5, 15])
    subplot(3,3,1)
    hold on
        plot(TimeSpan, BacterialProportion_S(1,:),'linewidth', 1, 'Color', Color(1,:))
        plot(TimeSpan, BacterialProportion_Cu(1,:),'linewidth', 1, 'Color', Color(2,:))
        plot(TimeSpan, BacterialProportion_Zn(1,:),'linewidth', 1, 'Color', Color(3,:))
        plot(TimeSpan, BacterialProportion_Oxy(1,:),'linewidth', 1, 'Color', Color(4,:))
        plot(TimeSpan, BacterialProportion_Cex(1,:),'linewidth', 1, 'Color', Color(5,:))
        set(gca,'FontSize',10)
        xlabel('Time (days)','FontName','Times','fontsize',10)
%         ylabel('Proportion of Total Bacterial Load','FontName','Times','fontsize',10)
        ylabel('Proportion','FontName','Times','fontsize',10)
        ylim([0,1])
       a=[cellstr(num2str(get(gca,'ytick')'*100))]; 
    % Create a vector of '%' signs
       pct = char(ones(size(a,1),1)*'%'); 
    % Append the '%' signs after the percentage values
       new_yticks = [char(a),pct];
    % 'Reflect the changes on the plot
       set(gca,'yticklabel',new_yticks)
       xlim([0,365])
        title('Main Dairy Shed','FontName','Times','fontsize',12)
    subplot(3,3,2)
    hold on
        plot(TimeSpan, BacterialProportion_S(2,:),'linewidth', 1, 'Color', Color(1,:))
        plot(TimeSpan, BacterialProportion_Cu(2,:),'linewidth', 1, 'Color', Color(2,:))
        plot(TimeSpan, BacterialProportion_Zn(2,:),'linewidth', 1, 'Color', Color(3,:))
        plot(TimeSpan, BacterialProportion_Oxy(2,:),'linewidth', 1, 'Color', Color(4,:))
        plot(TimeSpan, BacterialProportion_Cex(2,:),'linewidth', 1, 'Color', Color(5,:))
        set(gca,'FontSize',10)
        xlabel('Time (days)','FontName','Times','fontsize',10)
%         ylabel('Proportion of Total Bacterial Load','FontName','Times','fontsize',10)
        ylabel('Proportion','FontName','Times','fontsize',10)
        ylim([0,1])
       a=[cellstr(num2str(get(gca,'ytick')'*100))]; 
    % Create a vector of '%' signs
       pct = char(ones(size(a,1),1)*'%'); 
    % Append the '%' signs after the percentage values
       new_yticks = [char(a),pct];
    % 'Reflect the changes on the plot
       set(gca,'yticklabel',new_yticks)
       xlim([0,365])
        title('Bulling Heifer Shed','FontName','Times','fontsize',12)
    subplot(3,3,3)
    hold on
        plot(TimeSpan, BacterialProportion_S(3,:),'linewidth', 1, 'Color', Color(1,:))
        plot(TimeSpan, BacterialProportion_Cu(3,:),'linewidth', 1, 'Color', Color(2,:))
        plot(TimeSpan, BacterialProportion_Zn(3,:),'linewidth', 1, 'Color', Color(3,:))
        plot(TimeSpan, BacterialProportion_Oxy(3,:),'linewidth', 1, 'Color', Color(4,:))
        plot(TimeSpan, BacterialProportion_Cex(3,:),'linewidth', 1, 'Color', Color(5,:))
        set(gca,'FontSize',10)
        xlabel('Time (days)','FontName','Times','fontsize',10)
%         ylabel('Proportion of Total Bacterial Load','FontName','Times','fontsize',10)
        ylabel('Proportion','FontName','Times','fontsize',10)
        ylim([0,1])
       a=[cellstr(num2str(get(gca,'ytick')'*100))]; 
    % Create a vector of '%' signs
       pct = char(ones(size(a,1),1)*'%'); 
    % Append the '%' signs after the percentage values
       new_yticks = [char(a),pct];
    % 'Reflect the changes on the plot
       set(gca,'yticklabel',new_yticks)
       xlim([0,365])
        title('Underground Reservoir','FontName','Times','fontsize',12)
    subplot(3,3,4)
    hold on
        plot(TimeSpan, BacterialProportion_S(4,:),'linewidth', 1, 'Color', Color(1,:))
        plot(TimeSpan, BacterialProportion_Cu(4,:),'linewidth', 1, 'Color', Color(2,:))
        plot(TimeSpan, BacterialProportion_Zn(4,:),'linewidth', 1, 'Color', Color(3,:))
        plot(TimeSpan, BacterialProportion_Oxy(4,:),'linewidth', 1, 'Color', Color(4,:))
        plot(TimeSpan, BacterialProportion_Cex(4,:),'linewidth', 1, 'Color', Color(5,:))
        set(gca,'FontSize',10)
        xlabel('Time (days)','FontName','Times','fontsize',10)
%         ylabel('Proportion of Total Bacterial Load','FontName','Times','fontsize',10)
        ylabel('Proportion','FontName','Times','fontsize',10)
        ylim([0,1])
       a=[cellstr(num2str(get(gca,'ytick')'*100))]; 
    % Create a vector of '%' signs
       pct = char(ones(size(a,1),1)*'%'); 
    % Append the '%' signs after the percentage values
       new_yticks = [char(a),pct];
    % 'Reflect the changes on the plot
       set(gca,'yticklabel',new_yticks)
       xlim([0,365])
        title('Muck Heap','FontName','Times','fontsize',12)
    subplot(3,3,5)
    hold on
        plot(TimeSpan, BacterialProportion_S(5,:),'linewidth', 1, 'Color', Color(1,:))
        plot(TimeSpan, BacterialProportion_Cu(5,:),'linewidth', 1, 'Color', Color(2,:))
        plot(TimeSpan, BacterialProportion_Zn(5,:),'linewidth', 1, 'Color', Color(3,:))
        plot(TimeSpan, BacterialProportion_Oxy(5,:),'linewidth', 1, 'Color', Color(4,:))
        plot(TimeSpan, BacterialProportion_Cex(5,:),'linewidth', 1, 'Color', Color(5,:))
        set(gca,'FontSize',10)
        xlabel('Time (days)','FontName','Times','fontsize',10)
%         ylabel('Proportion of Total Bacterial Load','FontName','Times','fontsize',10)
        ylabel('Proportion','FontName','Times','fontsize',10)
        ylim([0,1])
       a=[cellstr(num2str(get(gca,'ytick')'*100))]; 
    % Create a vector of '%' signs
       pct = char(ones(size(a,1),1)*'%'); 
    % Append the '%' signs after the percentage values
       new_yticks = [char(a),pct];
    % 'Reflect the changes on the plot
       set(gca,'yticklabel',new_yticks)
       xlim([0,365])
        title('Effluent Tank','FontName','Times','fontsize',12)

    subplot(3,3,6)
    hold on
        plot(TimeSpan, BacterialProportion_S(6,:),'linewidth', 1, 'Color', Color(1,:))
        plot(TimeSpan, BacterialProportion_Cu(6,:),'linewidth', 1, 'Color', Color(2,:))
        plot(TimeSpan, BacterialProportion_Zn(6,:),'linewidth', 1, 'Color', Color(3,:))
        plot(TimeSpan, BacterialProportion_Oxy(6,:),'linewidth', 1, 'Color', Color(4,:))
        plot(TimeSpan, BacterialProportion_Cex(6,:),'linewidth', 1, 'Color', Color(5,:))
        set(gca,'FontSize',10)
        xlabel('Time (days)','FontName','Times','fontsize',10)
%         ylabel('Proportion of Total Bacterial Load','FontName','Times','fontsize',10)
        ylabel('Proportion','FontName','Times','fontsize',10)
        ylim([0,1])
       a=[cellstr(num2str(get(gca,'ytick')'*100))]; 
    % Create a vector of '%' signs
       pct = char(ones(size(a,1),1)*'%'); 
    % Append the '%' signs after the percentage values
       new_yticks = [char(a),pct];
    % 'Reflect the changes on the plot
       set(gca,'yticklabel',new_yticks)
       xlim([0,365])
        title('Slurry Tank','FontName','Times','fontsize',12)
%     sgtitle({'Proportion of Bacterial Load', 'Cex-Resistance Chromosomal'})    
    hSub = subplot(3,3,8);
    hold on
        plot(1, nan, 'linewidth', 1, 'Color', Color(1,:) )
        plot(1, nan, 'linewidth', 1, 'Color', Color(2,:) )
        plot(1, nan, 'linewidth', 1, 'Color', Color(3,:) )
        plot(1, nan, 'linewidth', 1, 'Color', Color(4,:) )
        plot(1, nan, 'linewidth', 1, 'Color', Color(5,:))
        set(hSub, 'Visible', 'off');      
        legend({'Proportion Sensitive','Proportion Cu-Res','Proportion from Zn-Res', 'Proportion from Oxy-Res',...
            'Proportion from Cex-Res'},...
            'Location', 'northoutside', 'NumColumns', 2,'FontName','Times','fontsize',10)
end

function PlotVolume(V, TimeSpan, Figure_FilePath)

    figure('units', 'centimeters', 'position', [0, 0, 22.5, 15])
    
    subplot(2,3,1);
        hold on
        plot(TimeSpan(1:end-1), V(1,1:end-1), 'linewidth', 2)
        set(gca,'FontSize',11)
        title('Main Dairy Shed','FontName','Times','fontsize',9)
        xlabel('Time (days)','FontName','Times','fontsize',8)
        ylabel('Metal Concentration (mg./L)','FontName','Times','fontsize',8)
        ylim([0,4E+4])
    subplot(2,3,2);
        hold on
        plot(TimeSpan(1:end-1), V(2,1:end-1), 'linewidth', 2)
        set(gca,'FontSize',11)
        title('Bulling Heifer Shed','FontName','Times','fontsize',9)
        xlabel('Time (days)','FontName','Times','fontsize',8)
        ylabel('Slurry volume (L)','FontName','Times','fontsize',8)
        ylim([0,4E+4])
    subplot(2,3,3);
        hold on
        plot(TimeSpan(1:end-1), V(3,1:end-1), 'linewidth', 2)
        set(gca,'FontSize',11)
        title('Underground Reservoir','FontName','Times','fontsize',9)
        xlabel('Time (days)','FontName','Times','fontsize',8)
        ylabel('Slurry volume (L)','FontName','Times','fontsize',8)
        ylim([0,4E+4])
    subplot(2,3,4);
        hold on
        plot(TimeSpan(1:end-1), V(4,1:end-1), 'linewidth', 2)
        set(gca,'FontSize',11)
        title('Muck Heap','FontName','Times','fontsize',9)
        xlabel('Time (days)','FontName','Times','fontsize',8)
        ylabel('Slurry volume (L)','FontName','Times','fontsize',8)
        ylim([0,7.5E+5])
    subplot(2,3,5);
        hold on
        plot(TimeSpan(1:end-1), V(5,1:end-1), 'linewidth', 2)
        set(gca,'FontSize',11)
        title('Effluent Tank','FontName','Times','fontsize',9)
        xlabel('Time (days)','FontName','Times','fontsize',8)
        ylabel('Slurry volume (L)','FontName','Times','fontsize',8)
        ylim([0,4E+4])
    subplot(2,3,6);
        hold on
        plot(TimeSpan(1:end-1), V(6,1:end-1), 'linewidth', 2)
        set(gca,'FontSize',11)
        title('Slurry Tank','FontName','Times','fontsize',9)
        xlabel('Time (days)','FontName','Times','fontsize',8)
        ylabel('Slurry volume (L)','FontName','Times','fontsize',8)  
        ylim([0,3E+6])
    Figure_Name = 'farmFlow_TimeCourseVolume';
    print(fullfile(Figure_FilePath,Figure_Name), '-djpeg', '-r600') 
end

function PlotMetalConc(Cu_Conc, Zn_Conc, TimeSpan)

    figure('units', 'centimeters', 'position', [0, 0, 17, 15])
    
    subplot(3,3,1);
        hold on
        plot(TimeSpan(1:end-1), Zn_Conc(1,1:end-1), 'linewidth', 1, 'color', (1/255).*[0,204,204])
        plot(TimeSpan(1:end-1), Cu_Conc(1,1:end-1), 'linewidth', 1, 'Color', (1/255).*[204,102,0])
        set(gca,'FontSize',11)
        title('Main Dairy Shed','FontName','Times','fontsize',9)
        xlabel('Time (days)','FontName','Times','fontsize',8)
        ylabel('Metal Concentration (mg./L)','FontName','Times','fontsize',8)
        ylim([0,round(1.1*max(max(Cu_Conc(1,:)),max(Zn_Conc(1,:))),-2) ])
        
    subplot(3,3,2);
        hold on
        plot(TimeSpan(1:end-1), Zn_Conc(2,1:end-1), 'linewidth', 1, 'color', (1/255).*[0,204,204])
        plot(TimeSpan(1:end-1), Cu_Conc(2,1:end-1), 'linewidth', 1, 'Color', (1/255).*[204,102,0])
        set(gca,'FontSize',11)
        title('Bulling Heifer Shed','FontName','Times','fontsize',9)
        xlabel('Time (days)','FontName','Times','fontsize',8)
        ylabel('Metal Concentration (mg./L)','FontName','Times','fontsize',8)
        ylim([0,round(1.1*max(max(Cu_Conc(2,:)),max(Zn_Conc(2,:))),-1) ])
        
    subplot(3,3,3);
        hold on
        plot(TimeSpan(1:end-1), Zn_Conc(3,1:end-1), 'linewidth', 1, 'color', (1/255).*[0,204,204])
        plot(TimeSpan(1:end-1), Cu_Conc(3,1:end-1), 'linewidth', 1, 'Color', (1/255).*[204,102,0])
        set(gca,'FontSize',11)
        title('Underground Reservoir','FontName','Times','fontsize',9)
        xlabel('Time (days)','FontName','Times','fontsize',8)
        ylabel('Metal Concentration (mg./L)','FontName','Times','fontsize',8)
        ylim([0,round(1.1*max(max(Cu_Conc(3,:)),max(Zn_Conc(3,:))),-2) ])
        
    subplot(3,3,4);
        hold on
        plot(TimeSpan(1:end-1), Cu_Conc(4,1:end-1), 'linewidth', 1, 'Color', (1/255).*[204,102,0])
        plot(TimeSpan(1:end-1), Zn_Conc(4,1:end-1), 'linewidth', 1, 'color', (1/255).*[0,204,204])
        set(gca,'FontSize',11)
        title('Muck Heap','FontName','Times','fontsize',9)
        xlabel('Time (days)','FontName','Times','fontsize',8)
        ylabel('Metal Concentration (mg./L)','FontName','Times','fontsize',8)
        ylim([0,round(1.1*max(max(Cu_Conc(4,:)),max(Zn_Conc(4,:))),-1) ])
        
    subplot(3,3,5);
        hold on
        plot(TimeSpan(1:end-1), Cu_Conc(5,1:end-1), 'linewidth', 1, 'Color', (1/255).*[204,102,0])
        plot(TimeSpan(1:end-1), Zn_Conc(5,1:end-1), 'linewidth', 1, 'color', (1/255).*[0,204,204])
        set(gca,'FontSize',11)
        title('Effluent Tank','FontName','Times','fontsize',9)
        xlabel('Time (days)','FontName','Times','fontsize',8)
        ylabel('Metal Concentration (mg./L)','FontName','Times','fontsize',8)
        ylim([0,round(1.1*max(max(Cu_Conc(5,:)),max(Zn_Conc(5,:))),-1) ])
        
    subplot(3,3,6);
        hold on
        plot(TimeSpan(1:end-1), Cu_Conc(6,1:end-1), 'linewidth', 1, 'Color', (1/255).*[204,102,0])
        plot(TimeSpan(1:end-1), Zn_Conc(6,1:end-1), 'linewidth', 1, 'color', (1/255).*[0,204,204])
        set(gca,'FontSize',11)
        title('Slurry Tank','FontName','Times','fontsize',9)
        xlabel('Time (days)','FontName','Times','fontsize',8)
        ylabel('Metal Concentration (mg/L)','FontName','Times','fontsize',8)  
        ylim([0,round(1.1*max(max(Cu_Conc(6,:)),max(Zn_Conc(6,:))),-1) ])
        
    hSub = subplot(3,3,8) ;
        hold on
        plot(1, nan, 'linewidth', 1, 'Color', (1/255).*[204,102,0])
        plot(1, nan, 'linewidth', 1, 'color', (1/255).*[0,204,204])
        set(hSub, 'Visible', 'off');
        legend({'Copper Concentration', 'Zinc Concentration'},...
            'Location', 'north', 'NumColumns', 1)
        
    sgtitle('Metal Concentrations (mg/L)','FontName','Times',...
            'fontsize',12)
        
%     Figures_FilePath = '/Users/henrytodman/Desktop/FARM FLOW MODEL/Farm Flow Model - Volume, Metals, Antibiotics, and Bacteria/Discrete-Continuous Hybrid Model - Two Antibiotics/Figures';
%     Figure_Name = 'Hybrid_MetalConcentrations';
%     print(fullfile(Figures_FilePath,Figure_Name), '-djpeg', '-r600') 
end

function PlotAbConc(Oxy_Conc, Cex_Conc, TimeSpan)

    figure('units', 'centimeters', 'position', [0, 0, 15, 12])
    
    subplot(3,3,1);
        hold on
        plot(TimeSpan(1:end-1), Oxy_Conc(1,1:end-1), 'linewidth', 1, 'color', (1/255).*[204,0,204])
        plot(TimeSpan(1:end-1), Cex_Conc(1,1:end-1), 'linewidth', 1, 'color', (1/255).*[204,204,0])
        set(gca,'FontSize',11)
        title('Main Dairy Shed','FontName','Times','fontsize',9)
        xlabel('Time (days)','FontName','Times','fontsize',8)
        ylabel('antibiotic conc. (mg/L)','FontName','Times','fontsize',8)
%         ylim([0,0.5])
        
    subplot(3,3,2);
        hold on
        plot(TimeSpan(1:end-1), Oxy_Conc(2,1:end-1), 'linewidth', 1, 'color', (1/255).*[204,0,204])
        plot(TimeSpan(1:end-1), Cex_Conc(2,1:end-1), 'linewidth', 1, 'color', (1/255).*[204,204,0])
        set(gca,'FontSize',11)
        title('Bulling Heifer Shed','FontName','Times','fontsize',9)
        xlabel('Time (days)','FontName','Times','fontsize',8)
        ylabel('antibiotic conc. (mg/L)','FontName','Times','fontsize',8)
%         ylim([0,0.5])
        
    subplot(3,3,3);
        hold on
        plot(TimeSpan(1:end-1), Oxy_Conc(3,1:end-1), 'linewidth', 1, 'color', (1/255).*[204,0,204])
        plot(TimeSpan(1:end-1), Cex_Conc(3,1:end-1), 'linewidth', 1, 'color', (1/255).*[204,204,0])
        set(gca,'FontSize',11)
        title('Underground Reservoir','FontName','Times','fontsize',9)
        xlabel('Time (days)','FontName','Times','fontsize',8)
        ylabel('antibiotic conc. (mg/L)','FontName','Times','fontsize',8)
%         ylim([0,0.5])
        
    subplot(3,3,4);
        hold on
        plot(TimeSpan(1:end-1), Oxy_Conc(4,1:end-1), 'linewidth', 1, 'color', (1/255).*[204,0,204])
        plot(TimeSpan(1:end-1), Cex_Conc(4,1:end-1), 'linewidth', 1, 'color', (1/255).*[204,204,0])
        set(gca,'FontSize',11)
        title('Muck Heap','FontName','Times','fontsize',9)
        xlabel('Time (days)','FontName','Times','fontsize',8)
        ylabel('antibiotic conc. (mg/L)','FontName','Times','fontsize',8)
%         ylim([0,0.5])
        
    subplot(3,3,5);
        hold on
        plot(TimeSpan(1:end-1), Oxy_Conc(5,1:end-1), 'linewidth', 1, 'color', (1/255).*[204,0,204])
        plot(TimeSpan(1:end-1), Cex_Conc(5,1:end-1), 'linewidth', 1, 'color', (1/255).*[204,204,0])
        set(gca,'FontSize',11)
        title('Effluent Tank','FontName','Times','fontsize',9)
        xlabel('Time (days)','FontName','Times','fontsize',8)
        ylabel('antibiotic conc. (mg/L)','FontName','Times','fontsize',8)
%         ylim([0,0.5])
    
    subplot(3,3,6);
        hold on
        plot(TimeSpan(1:end-1), Oxy_Conc(6,1:end-1), 'linewidth', 1, 'color', (1/255).*[204,0,204])
        plot(TimeSpan(1:end-1), Cex_Conc(6,1:end-1), 'linewidth', 1, 'color', (1/255).*[204,204,0])
        set(gca,'FontSize',11)
        title('Slurry Tank','FontName','Times','fontsize',9)
        xlabel('Time (days)','FontName','Times','fontsize',8)
        ylabel('antibiotic conc. (mg/L)','FontName','Times','fontsize',8)
%         ylim([0,0.5])
        
    hSub = subplot(3,3,8) ;
        hold on
        plot(1, nan, 'linewidth', 1, 'color', (1/255).*[204,0,204])
        plot(1, nan, 'linewidth', 1, 'color', (1/255).*[204,204,0])
        set(hSub, 'Visible', 'off');
        legend({'Oxytetracycline concentration', 'Cefalexin concentration'},...
            'Location', 'north', 'NumColumns', 1)
        
    sgtitle('Antibiotic Concentrations (mg/L)','FontName','Times',...
            'fontsize',20)
        
%     Figure_FilePath = '/Users/henrytodman/Desktop/Working Folder/Farm Flow Model/Figures' ;
%     Figure_Name = 'Hybrid_AntibioticConcentrations';
%     print(fullfile(Figures_FilePath,Figure_Name), '-djpeg', '-r600') 
end
