# Supplementary material for: Modelling the impact of wastewater flows and management practices on antimicrobial resistance in dairy farms
Source: NPJ Antimicrob Resist. 2024 May 14;2:13. doi: 10.1038/s44259-024-00029-4 (PMC11093733; doi:10.1038/s44259-024-00029-4)
Supplement: Supplementary file 4 — Microbiology Data [file 44259_2024_29_MOESM4_ESM.xlsx]

## Sheet: 21st November
TBX				serial dilution
sample ID	Abbrev.	TBX	plate no.	0	-1	-2	-3	-4	volume used (ml)	CFU/ml	Log CFU/ml	Mean	sd
1. Dairy lane (inside cow pens)	DLI		1		tntc	tntc	97	8	0.1	970000	5.98677	5.95441	0.0521639
			2		tntc	tntc	99	8	0.1	990000	5.99564
			3		tntc	tntc	76	11	0.1	760000	5.88081
2. Dairy lane (outside cow pens)	DLO		1			84	4	2	0.1	84000	4.92428	4.87147	0.0376888
			2		tntc	69	12	0	0.1	69000	4.83886
			3		tntc	71	6	1	0.1	71000	4.85126
3. Scraper Channel (Dairy shed)	DSSC		1		tntc	129	15	2	0.1	129000	5.11059	5.16127	0.0426107
			2		tntc	144	10	1	0.1	144000	5.15837
			3		tntc	164	12	0	0.1	164000	5.21485
4. Scraper channel (Bulling Heifer Shed)	BHSSC		1		tntc	tntc	47	6	0.1	470000	5.6721	5.60188	0.0574074
			2		tntc	tntc	40	1	0.1	400000	5.60206
			3		tntc	tntc	34	5	0.1	340000	5.53148
5. Underground reservoir	UR		1	tntc	tntc	tntc	45	5	0.1	450000	5.65321	5.73735	0.0835484
			2	tntc	tntc	tntc	71	6	0.1	710000	5.85126
			3	tntc	tntc	tntc	51	4	0.1	510000	5.70757
6. Slurry Tank	ST		1	tntc	tntc	31			0.1	31000	4.49138	4.5879	0.0775485
			2	tntc	tntc	48			0.1	48000	4.68125
			3	tntc	tntc	39			0.1	39000	4.59108
7. Growing Heifer Shed	GHS		1	tntc	tntc	tntc	94	10	0.1	940000	5.97313	5.98198	0.015913
			2	tntc	tntc	tntc	101	8	0.1	1010000	6.00432
			3	tntc	tntc	tntc	93	13	0.1	930000	5.96848
8. Muck Heap Effluent	MHE		1	tntc	184	24	2	0	0.1	18400	4.26484	4.26404	0.00295289
			2	tntc	182	21	3	0	0.1	18200	4.2601
			3	tntc	185	18	2	0	0.1	18500	4.2672
TBX/CTX				Serial dilution
sample ID	Abbrev.	TBC/CTX	plate no.	0	-1	volume used (ml)	CFU/ml	Log CFU/ml	Mean	sd
1. Dairy lane (inside cow pens)	DLI		1		0	0.1	0	0	0	0
			2		0	0.1	0	0
			3		0	0.1	0	0
2. Dairy lane (outside cow pens)	DLO		1		0	0.1	0	0	0	0
			2		0	0.1	0	0
			3		0	0.1	0	0
3. Scraper Channel (Dairy shed)	DSSC		1		5	0.1	500	2.69984	1.56805	1.14456
			2		1	0.1	100	2.00432
			3		0	0.1	0	0
4. Scraper channel (Bulling Heifer Shed)	BHSSC		1		2	0.1	200	2.3032	2.26203	0.195786
			2		3	0.1	300	2.47857
			3		1	0.1	100	2.00432
5. Underground reservoir	UR		1	15	1	0.1	150	2.17898	2.22038	0.0585575
			2	20	2	0.1	200	2.3032
			3	15	2	0.1	150	2.17898
6. Slurry Tank	ST		1	2		0.1	20	1.32222	1.3786	0.0797345
			2	2		0.1	20	1.32222
			3	3		0.1	30	1.49136
7. Growing Heifer Shed	GHS		1	19		0.1	190	2.28103	2.16036	0.0864803
			2	12		0.1	120	2.08279
			3	13		0.1	130	2.11727
8. Muck Heap Effluent	MHE		1	1	0	0.1	10	1.04139	0.347131	0.490917
			2	0	0	0.1	0	0
			3	0	0	0.1	0	0
CA				Serial dilution
sample ID	Abbrev.	CA	plate no.	0	-1	volume used (ml)	CFU/ml	Log CFU/ml	Mean	sd
1. Dairy lane (inside cow pens)	DLI		1		0	0.1	0	0	0	0
			2		0	0.1	0	0
			3		0	0.1	0	0
2. Dairy lane (outside cow pens)	DLO		1		0	0.1	0	0	0	0
			2		0	0.1	0	0
			3		0	0.1	0	0
3. Scraper Channel (Dairy shed)	DSSC		1		2	0.1	200	2.3032	1.63545	1.1629
			2		0	0.1	0	0
			3		4	0.1	400	2.60314
4. Scraper channel (Bulling Heifer Shed)	BHSSC		1		2	0.1	200	2.3032	2.26203	0.195786
			2		3	0.1	300	2.47857
			3		1	0.1	100	2.00432
5. Underground reservoir	UR		1	5	3	0.1	50	1.70757	1.2373	0.883249
			2	0	1	0.1	0	0
			3	10	0	0.1	100	2.00432
6. Slurry Tank	ST		1	5		0.1	50	1.70757	1.50705	0.157709
			2	3		0.1	30	1.49136
			3	2		0.1	20	1.32222
7. Growing Heifer Shed	GHS		1	93		0.1	930	2.96895	2.93529	0.0349879
			2	89		0.1	890	2.94988
			3	77		0.1	770	2.88705
8. Muck Heap Effluent	MHE		1	3	0	0.1	30	1.49136	1.41344	0.277491
			2	5	0	0.1	50	1.70757
			3	1	0	0.1	10	1.04139

## Sheet: 12th December
TBX				serial dilution
sample ID	Abbrev.	TBX	plate no.	0	-1	-2	-3	-4	volume used (ml)	CFU/ml	Log CFU/ml	Mean	sd
1. Growing Heifer Shed	GHS		1	tntc	tntc	tntc	75	18	0.1	750000	5.87506	5.96459	0.0951211
			2	tntc	tntc	tntc	116	9	0.1	1160000	6.06446
			3	tntc	tntc	tntc	90	10	0.1	900000	5.95424
2. Weaned Heifer Shed	WHS		1	tntc	tntc	tntc	54	2	0.1	540000	5.73239	5.6859	0.0413559
			2	tntc	tntc	tntc	47	4	0.1	470000	5.6721
			3	tntc	tntc	tntc	45	1	0.1	450000	5.65321
3. Muck Heap Straw	MHS		1	-	2	0	0	0	0.1	200	2.3032	1.53546	1.32975
			2		2	0	0	0	0.1	200	2.3032
			3		0	0	0	0	0.1	0	0
4. Muck Heap Effluent	MHE		1	tntc	tntc	tntc	185	20	0.1	1850000	6.26717	6.24251	0.0262929
			2	tntc	tntc	tntc	164	17	0.1	1640000	6.21484
			3	tntc	tntc	tntc	176	10	0.1	1760000	6.24551
5. Slurry Tank	ST		1	tntc	137	15			0.1	13700	4.13675	4.16898	0.064334
			2	tntc	175	14			0.1	17500	4.24306
			3	tntc	134	17			0.1	13400	4.12714
6. Weaned Heifer Shed Straw	WHSS		1		tntc	160	10		0.1	160000	5.20412	5.09971	0.114215
			2		tntc	131	18		0.1	131000	5.11727
			3		tntc	95	15		0.1	95000	4.97773
TBX/CTX
sample ID	Abbrev.	TBX/CTX	plate no.	0	-1	volume used (ml)	CFU/ml	Log CFU/ml	Mean	sd
1. Growing Heifer Shed	GHS		1	0		0.1	0	0	0	0
			2	0		0.1	0	0
			3	0		0.1	0	0
2. Weaned Heifer Shed	WHS		1	0		0.1	0	0	0	0
			2	0		0.1	0	0
			3	0		0.1	0	0
3. Muck Heap Straw	MHS		1	0		0.1	0	0	0	0
			2	0		0.1	0	0
			3	0		0.1	0	0
4. Muck Heap Effluent	MHE		1	73		0.1	730	2.86392	2.84194	0.153073
			2	44		0.1	440	2.64444
			3	104		0.1	1040	3.01745
5. Slurry Tank	ST		1	0		0.1	0	0	0	0
			2	0		0.1	0	0
			3	0		0.1	0	0
6. Weaned Heifer Shed Straw	WHSS		1		0	0.1	0	0	0	0
			2		0	0.1	0	0
			3		0	0.1	0	0
CA
sample ID	Abbrev.	CA	plate no.	0	-1	volume used (ml)	CFU/ml	Log CFU/ml	Mean	sd
1. Growing Heifer Shed	GHS		1	170		0.1	1700	3.2307	3.26789	0.0473147
			2	173		0.1	1730	3.2383
			3	216		0.1	2160	3.33465
2. Weaned Heifer Shed	WHS		1	0		0.1	0	0	0	0
			2	0		0.1	0	0
			3	0		0.1	0	0
3. Muck Heap Straw	MHS		1		0	0.1	0	0	0	0
			2		0	0.1	0	0
			3		0	0.1	0	0
4. Muck Heap Effluent	MHE		1	231	20	0.1	2310	3.3638	3.36721	0.0168483
			2	223	19	0.1	2230	3.3485
			3	245	29	0.1	2450	3.38934
5. Slurry Tank	ST		1	0		0.1	0	0	0	0
			2	0		0.1	0	0
			3	0		0.1	0	0
6. Weaned Heifer Shed Straw	WHSS		1		2	0.1	200	2.3032	1.59392	1.12934
			2		0	0.1	0	0
			3		3	0.1	300	2.47857
